# Supplementary material for: 4-(Cyclo­hexyl­sulfan­yl)-1-[(E)-2-(cyclo­hexyl­sulfan­yl)-1-phenyl­ethen­yl]-3-phenyl-1H-pyrazole
Source: Acta Crystallogr Sect E Struct Rep Online. 2008 Oct 18;64(Pt 11):o2132–3. doi: 10.1107/S1600536808033126 (PMC2959566; doi:10.1107/S1600536808033126)
Supplement: Supplementary file 2 [file e-64-o2132-Isup2.hkl]

#
# h,k,l, Fc-squared, Fo-squared, sigma(Fo-squared) and status flag
#
data_I
_shelx_title ' MNPR1 in P2(1)2(1)2(1)'
_shelx_refln_list_code          4
_shelx_F_calc_maximum      219.97
_exptl_crystal_F_000      1016.00
_reflns_d_resolution_high  0.7048
 
loop_
 _symmetry_equiv_pos_as_xyz
 'x, y, z'
 '-x+1/2, -y, z+1/2'
 '-x, y+1/2, -z+1/2'
 'x+1/2, -y+1/2, -z'
 
_cell_length_a     6.3859
_cell_length_b    19.1596
_cell_length_c    21.3375
_cell_angle_alpha  90.000
_cell_angle_beta   90.000
_cell_angle_gamma  90.000
 
_shelx_F_squared_multiplier     1.000
 
loop_
 _refln_index_h
 _refln_index_k
 _refln_index_l
 _refln_F_squared_calc
 _refln_F_squared_meas
 _refln_F_squared_sigma
 _refln_observed_status
   2   0   0     2829.06     2930.41     72.74 o
   4   0   0     2190.06     2349.53     64.37 o
   6   0   0     1238.53     1221.80     43.98 o
   8   0   0       12.98       24.18     12.33 o
   1   1   0     1781.09     2061.03     22.75 o
   2   1   0     1199.38     1163.81     31.71 o
   3   1   0      638.76      625.88     15.19 o
   4   1   0       96.83      129.80      7.66 o
   5   1   0     1863.47     1826.80     38.88 o
   6   1   0       47.19       53.02      8.14 o
   7   1   0       51.12       67.62      8.92 o
   8   1   0        0.86       10.60      7.98 o
   0   2   0     1369.17      835.03     49.70 o
   1   2   0     2918.60     3665.52     31.09 o
   2   2   0       90.56       75.24      1.67 o
   3   2   0        6.29       -0.02      2.80 o
   4   2   0       46.23       48.65      2.97 o
   5   2   0      339.45      382.39      9.85 o
   6   2   0      261.66      264.47     14.88 o
   7   2   0       43.64       46.85      8.30 o
   8   2   0        0.81       -5.74      7.30 o
   1   3   0     8103.57     8642.50     67.98 o
   2   3   0        0.69       -0.30      0.64 o
   3   3   0      405.01      460.01      6.43 o
   4   3   0       69.62       64.00      2.33 o
   5   3   0      471.85      449.45      8.29 o
   6   3   0        1.72        1.30      4.78 o
   7   3   0       25.16       21.96      7.36 o
   8   3   0        0.85       -2.44      7.17 o
   0   4   0    31683.82    33237.63    465.04 o
   1   4   0     3566.90     4179.61     31.64 o
   2   4   0      141.44      173.07      4.53 o
   3   4   0      461.02      474.41      6.88 o
   4   4   0      495.52      452.39     11.01 o
   5   4   0        1.13        2.19      1.90 o
   6   4   0       15.02       12.75      6.29 o
   7   4   0        0.52        0.27      3.36 o
   8   4   0        8.65       14.38     11.64 o
   1   5   0     2273.64     2631.53     24.37 o
   2   5   0      231.47      237.83      3.81 o
   3   5   0     1534.20     1874.69     19.68 o
   4   5   0      662.32      575.80      8.51 o
   5   5   0      135.17      128.75      4.21 o
   6   5   0        0.86       -3.86      3.86 o
   7   5   0       26.43       33.79      3.46 o
   8   5   0       48.73       72.48     15.85 o
   0   6   0     6950.45     7293.07    101.74 o
   1   6   0     4997.33     5028.61     49.30 o
   2   6   0     2074.32     2300.12     21.87 o
   3   6   0      788.74      894.31     11.21 o
   4   6   0      375.92      373.18      6.85 o
   5   6   0     1026.79      923.49     15.02 o
   6   6   0       43.26       51.54      4.59 o
   7   6   0        1.66        9.07      4.12 o
   8   6   0       39.10       40.72     14.49 o
   1   7   0     2225.48     2237.41     23.00 o
   2   7   0      154.46      137.83      3.54 o
   3   7   0     1963.86     1990.12     21.26 o
   4   7   0      175.64      169.39      4.29 o
   5   7   0      609.20      628.43     12.63 o
   6   7   0        0.01        1.81      2.97 o
   7   7   0      265.09      303.42      9.54 o
   8   7   0        1.84       14.64     12.22 o
   0   8   0     4827.12     4751.63     84.99 o
   1   8   0       27.36       24.52      1.99 o
   2   8   0       53.96       50.11      2.50 o
   3   8   0      172.19      172.51      5.41 o
   4   8   0      404.69      391.01     12.98 o
   5   8   0       60.91       65.36      4.56 o
   6   8   0      149.23      150.67      7.36 o
   7   8   0        8.57        4.44      6.82 o
   8   8   0        0.80        5.20     10.06 o
   1   9   0      122.34      113.62      3.72 o
   2   9   0       45.13       42.01      2.63 o
   3   9   0       49.12       48.03      2.77 o
   4   9   0        4.47        3.24      2.39 o
   5   9   0      144.53      150.07      7.02 o
   6   9   0       17.96        8.42      3.97 o
   7   9   0        2.65       -3.98      3.98 o
   8   9   0        1.26        6.99      5.92 o
   0  10   0        2.03       -4.24      4.24 o
   1  10   0        0.08       -1.71      1.71 o
   2  10   0       71.90       87.01      3.56 o
   3  10   0       71.44       77.68      3.34 o
   4  10   0        0.67       -4.80      4.80 o
   5  10   0        3.51       -3.42      3.42 o
   6  10   0       23.18        9.49      4.46 o
   7  10   0        0.68       -2.85      4.09 o
   8  10   0        5.94       13.26      6.45 o
   1  11   0      446.10      449.50      8.02 o
   2  11   0      708.86      778.36     10.81 o
   3  11   0       45.82       44.51      3.14 o
   4  11   0      526.98      535.16     12.78 o
   5  11   0        3.81        4.38      4.61 o
   6  11   0       28.74       20.85      4.81 o
   7  11   0        5.79       -4.10      4.10 o
   8  11   0       53.24       80.22      6.72 o
   0  12   0      127.15      164.17      8.21 o
   1  12   0     2731.95     2768.99     32.44 o
   2  12   0        2.18       -0.10      2.37 o
   3  12   0      350.63      335.07      7.28 o
   4  12   0       47.79       44.46      8.75 o
   5  12   0      126.18      112.12      6.54 o
   6  12   0       37.63       37.25      5.23 o
   7  12   0        5.39       -5.32      5.32 o
   8  12   0        2.42        3.87      5.30 o
   1  13   0        4.56       11.08      3.55 o
   2  13   0      472.21      460.72      8.78 o
   3  13   0      296.61      282.46      6.97 o
   4  13   0       44.64       51.73      5.43 o
   5  13   0        0.30       -3.80      3.80 o
   6  13   0       12.67       11.07      4.96 o
   7  13   0        2.90       -1.39      4.67 o
   0  14   0     1584.53     1571.01     33.60 o
   1  14   0       75.83       71.44      3.81 o
   2  14   0       73.15       74.66      4.09 o
   3  14   0      198.84      203.96      9.19 o
   4  14   0      181.34      183.72      8.60 o
   5  14   0       65.42       64.57      5.96 o
   6  14   0       66.98       54.74      6.33 o
   7  14   0       12.30        4.35      5.24 o
   1  15   0      131.99      138.55      6.27 o
   2  15   0      105.44      107.70      4.92 o
   3  15   0        2.32       -3.07      3.07 o
   4  15   0      113.32      130.29      7.26 o
   5  15   0       45.58       45.40      5.78 o
   6  15   0        0.58       -1.13      4.77 o
   7  15   0        0.20       -5.13      5.13 o
   0  16   0       16.05        6.84      5.53 o
   1  16   0        0.39       -3.52      3.52 o
   2  16   0      118.55      106.09      4.94 o
   3  16   0       14.35        1.84      3.37 o
   4  16   0       28.74       26.70      5.20 o
   5  16   0        5.90       -1.75      4.73 o
   6  16   0       25.24       17.28      5.64 o
   7  16   0        0.27       -5.42      6.83 o
   1  17   0        0.13       -1.16      3.72 o
   2  17   0        0.16       -3.44      3.44 o
   3  17   0       33.45       30.04      4.54 o
   4  17   0       13.35       14.57      5.08 o
   5  17   0       20.08        2.46      4.79 o
   6  17   0        0.30       -3.91      5.58 o
   7  17   0        0.33       -2.42     11.85 o
   0  18   0       74.69       75.29     11.54 o
   1  18   0      289.51      275.59      9.31 o
   2  18   0        2.01       -4.09      4.09 o
   3  18   0       14.82       12.59      4.28 o
   4  18   0       62.89       83.28      7.23 o
   5  18   0       63.61       50.76      6.73 o
   6  18   0        9.80       10.73      5.82 o
   1  19   0       18.11       29.46      5.36 o
   2  19   0        0.11       -4.06      4.06 o
   3  19   0       23.01       34.24      7.65 o
   4  19   0      153.55      162.53     11.69 o
   5  19   0       13.00       -2.38      5.26 o
   6  19   0        7.89        2.09     14.43 o
   0  20   0        0.80        0.41      6.12 o
   1  20   0      140.79      172.87      9.46 o
   2  20   0        4.70        5.53      4.78 o
   3  20   0       68.27       72.56      9.14 o
   4  20   0        3.10       -1.56      6.93 o
   5  20   0       43.72       49.55      8.62 o
   6  20   0        0.10       -8.51      8.51 o
   1  21   0       54.68       72.89      6.65 o
   2  21   0       12.60       11.69      5.10 o
   3  21   0       37.29       38.86      8.49 o
   4  21   0       10.89       29.13      8.39 o
   5  21   0        0.08        6.32      7.05 o
   0  22   0       42.32       38.52      8.64 o
   1  22   0        0.12       -0.85      4.74 o
   2  22   0        9.85        5.94      9.75 o
   3  22   0       20.31       15.72      8.16 o
   4  22   0        0.00       -4.49     18.09 o
   5  22   0        7.64        3.70     19.49 o
   1  23   0        0.81       -3.48      5.06 o
   2  23   0        4.35       -5.92      5.92 o
   3  23   0       19.97       31.93      9.17 o
   4  23   0        0.14        1.74      7.74 o
   0  24   0        0.16        0.92      7.86 o
   1  24   0        1.89       -4.37      5.31 o
   2  24   0        0.67        5.86      8.48 o
   3  24   0        0.56       -7.66      7.66 o
   4  24   0        6.04        3.10      9.40 o
   1  25   0        7.01       -1.46      7.73 o
   2  25   0        4.03       15.29     10.09 o
   3  25   0        2.76       15.66      9.85 o
   0  26   0        1.62       19.38      9.36 o
   1  26   0        0.32       -1.89      6.91 o
   2  26   0       13.90       25.21      9.82 o
   1  27   0        1.22       -7.43      8.83 o
   1   0   1     2663.82     3090.42     31.20 o
   2   0   1      155.67      158.44      7.24 o
   3   0   1      394.14      405.79     11.30 o
   4   0   1     1187.39     1123.81     25.44 o
   5   0   1      395.46      385.76     14.53 o
   6   0   1        1.86        3.04     10.98 o
   7   0   1        2.12        0.20      5.88 o
   8   0   1       15.32       11.88      7.79 o
   9   0   1       17.81        7.32     12.06 o
  -9   1   1        7.10        3.00     11.69 o
  -8   1   1       40.67       46.64      9.83 o
  -7   1   1       11.70       13.79      6.79 o
  -6   1   1      302.25      323.99     14.43 o
  -5   1   1      184.12      173.10     10.53 o
  -4   1   1      264.91      276.66     10.46 o
  -3   1   1     1440.68     1527.52     42.45 o
  -2   1   1     2454.95     2550.55     45.79 o
  -1   1   1     5690.32     6460.71     55.70 o
   0   1   1      608.58       -0.14      0.14 o
   1   1   1     5784.26     6612.52     56.31 o
   2   1   1     2466.51     2617.81     37.25 o
   3   1   1     1445.27     1485.54     41.93 o
   4   1   1      276.87      306.88     11.61 o
   5   1   1      179.07      176.04     10.55 o
   6   1   1      301.48      294.96     14.79 o
   7   1   1       11.79        1.53      6.25 o
   8   1   1       39.97       36.24     13.22 o
   9   1   1        7.10       16.49     12.22 o
  -8   2   1       40.46       30.01      8.76 o
  -7   2   1        1.24        4.16      6.00 o
  -6   2   1        1.94       -3.17      5.57 o
  -5   2   1      119.07      101.33      4.63 o
  -4   2   1      691.29      698.54     10.40 o
  -3   2   1      659.86      719.28      9.82 o
  -2   2   1      443.47      437.88      5.72 o
  -1   2   1    13501.86    15260.27    126.92 o
   0   2   1     3945.17     3301.79    111.12 o
   1   2   1    13455.98    15104.32    135.45 o
   2   2   1      433.01      438.93      7.18 o
   3   2   1      667.68      732.22     18.86 o
   4   2   1      688.48      676.77     12.78 o
   5   2   1      118.82      110.19      5.00 o
   6   2   1        2.31        3.99      5.97 o
   7   2   1        1.13       -0.82      5.93 o
   8   2   1       40.64       52.41     14.54 o
   9   2   1        0.28        0.00     12.01 o
  -8   3   1        3.02       -5.80      7.35 o
  -7   3   1        2.04       -1.08      6.16 o
  -6   3   1       17.27       15.94      3.18 o
  -5   3   1       31.68       29.73      1.99 o
  -4   3   1      109.77      120.19      2.94 o
  -3   3   1      482.97      475.43      6.58 o
  -2   3   1       76.59       78.28      1.62 o
  -1   3   1     9797.48    11236.85     83.80 o
   0   3   1      266.30      323.54      4.40 o
   1   3   1     9889.70    11303.33     93.66 o
   2   3   1       72.01       72.41      2.33 o
   3   3   1      479.75      464.36     10.77 o
   4   3   1      108.27      116.99      3.26 o
   5   3   1       36.04       34.22      2.46 o
   6   3   1       16.04       11.43      9.96 o
   7   3   1        2.52        3.79      3.11 o
   8   3   1        3.20       14.06     11.11 o
  -8   4   1       34.87       40.63      9.22 o
  -7   4   1       41.19       43.74      5.98 o
  -6   4   1        5.29        3.68      6.43 o
  -5   4   1        2.44        3.35      1.58 o
  -4   4   1      902.28      876.38     10.31 o
  -3   4   1       36.31       50.59      2.02 o
  -2   4   1        1.46        0.13      0.74 o
  -1   4   1      218.55      243.50      2.87 o
   0   4   1      114.74      165.36      2.86 o
   1   4   1      217.18      240.55      3.05 o
   2   4   1        1.68       -0.64      0.64 o
   3   4   1       34.66       43.01      2.10 o
   4   4   1      887.45      844.32     11.35 o
   5   4   1        2.50       -1.53      2.42 o
   6   4   1        4.77       -5.66      5.66 o
   7   4   1       40.96       40.27      4.63 o
   8   4   1       34.48       55.73     14.70 o
  -8   5   1        8.89       10.80      8.25 o
  -7   5   1      257.97      273.20      7.55 o
  -6   5   1       15.92       20.47      7.71 o
  -5   5   1      704.38      686.07     10.47 o
  -4   5   1        4.71        1.25      1.49 o
  -3   5   1      641.53      647.18      7.47 o
  -2   5   1     1076.22     1219.80     12.23 o
  -1   5   1     4451.02     4716.42     42.47 o
   0   5   1     2960.39     2805.63     34.65 o
   1   5   1     4406.91     4654.95     45.80 o
   2   5   1     1080.91     1210.88     20.63 o
   3   5   1      658.53      673.21      8.10 o
   4   5   1        4.34       -0.91      1.62 o
   5   5   1      695.14      685.49     11.66 o
   6   5   1       15.54       11.88      7.94 o
   7   5   1      259.63      287.09      7.63 o
   8   5   1        8.65       10.38     11.90 o
  -8   6   1       20.40       25.65     13.75 o
  -7   6   1       32.85       41.48      3.90 o
  -6   6   1      169.27      188.63      6.04 o
  -5   6   1      329.96      310.56      7.74 o
  -4   6   1     1193.59     1206.23     14.12 o
  -3   6   1      252.60      237.09      5.00 o
  -2   6   1       86.05       71.16      2.35 o
  -1   6   1      595.17      625.77      6.94 o
   0   6   1      222.77      265.94      5.32 o
   1   6   1      616.75      658.38     10.03 o
   2   6   1       80.83       69.02      2.52 o
   3   6   1      247.33      239.12      4.54 o
   4   6   1     1201.32     1205.93     17.78 o
   5   6   1      339.12      333.12      9.31 o
   6   6   1      163.13      167.61      7.20 o
   7   6   1       31.85       41.94      3.99 o
   8   6   1       20.12        3.11     12.59 o
  -8   7   1       59.40       86.17     16.17 o
  -7   7   1       12.39        7.03      5.48 o
  -6   7   1        8.32        8.29      3.06 o
  -5   7   1       37.22       30.87      3.65 o
  -4   7   1      423.98      392.21      6.48 o
  -3   7   1      643.12      712.39      9.00 o
  -2   7   1      804.85      706.40      8.60 o
  -1   7   1     1078.16     1161.55     12.66 o
   0   7   1      172.09      135.55      4.72 o
   1   7   1     1067.02     1122.95     14.06 o
   2   7   1      784.46      675.26     10.53 o
   3   7   1      652.09      687.48     15.66 o
   4   7   1      422.71      396.27      7.86 o
   5   7   1       38.27       37.81      5.24 o
   6   7   1        8.65        9.26      3.41 o
   7   7   1       12.62       17.02      3.84 o
   8   7   1       57.76       68.42     15.96 o
  -8   8   1       11.44       17.49     13.01 o
  -7   8   1       76.07       77.10      5.55 o
  -6   8   1        0.07       -2.96      2.96 o
  -5   8   1      576.07      550.49     11.29 o
  -4   8   1      217.70      212.50      5.42 o
  -3   8   1      144.18      142.30      4.17 o
  -2   8   1      220.57      237.67      4.35 o
  -1   8   1     1753.35     1870.26     19.72 o
   0   8   1       54.05       59.86      3.30 o
   1   8   1     1785.18     1862.42     21.90 o
   2   8   1      213.16      234.70      4.94 o
   3   8   1      141.11      126.23      5.24 o
   4   8   1      219.71      229.21      6.14 o
   5   8   1      577.88      540.55     12.38 o
   6   8   1        0.11       -3.27      3.27 o
   7   8   1       75.30       66.12      5.48 o
   8   8   1       11.71       11.59      5.87 o
  -8   9   1       15.31       26.64      6.47 o
  -7   9   1       49.11       48.08      5.19 o
  -6   9   1       63.74       66.56      4.88 o
  -5   9   1      232.88      242.54     12.29 o
  -4   9   1       87.36       81.84      6.49 o
  -3   9   1      197.73      203.24      4.46 o
  -2   9   1      303.38      312.02      6.08 o
  -1   9   1     1398.12     1528.13     16.67 o
   0   9   1      682.18      607.87      8.72 o
   1   9   1     1411.16     1519.75     18.63 o
   2   9   1      300.36      317.23      6.05 o
   3   9   1      197.73      195.93      6.46 o
   4   9   1       84.02       86.65      5.03 o
   5   9   1      234.12      240.62      8.44 o
   6   9   1       65.16       74.38      5.50 o
   7   9   1       50.03       37.16      5.07 o
   8   9   1       14.96       15.77     14.27 o
  -8  10   1        9.10       13.46      6.52 o
  -7  10   1       25.89       25.29      5.22 o
  -6  10   1       87.34       81.64      6.01 o
  -5  10   1       12.95        8.30      4.65 o
  -4  10   1       37.64       33.36      4.13 o
  -3  10   1       78.67       79.49      3.44 o
  -2  10   1      346.57      321.50      6.52 o
  -1  10   1      302.54      364.45      5.48 o
   0  10   1     1313.99     1379.62     17.22 o
   1  10   1      313.92      354.77      6.45 o
   2  10   1      355.82      344.19      6.61 o
   3  10   1       83.84       84.32      5.61 o
   4  10   1       34.75       34.24      4.21 o
   5  10   1       13.13        7.99      3.79 o
   6  10   1       87.88       85.31      6.08 o
   7  10   1       26.62       20.47      4.72 o
   8  10   1        9.22       16.01      6.68 o
  -8  11   1       14.85       30.99      5.55 o
  -7  11   1       37.44       43.34      6.31 o
  -6  11   1       50.49       49.92      5.48 o
  -5  11   1       36.65       28.39      4.37 o
  -4  11   1       15.20       11.62      3.97 o
  -3  11   1      431.87      433.04      8.01 o
  -2  11   1       62.55       59.20      3.82 o
  -1  11   1       52.06       52.69      2.88 o
   0  11   1      264.12      251.43      5.19 o
   1  11   1       49.69       54.75      3.14 o
   2  11   1       60.94       53.69      3.25 o
   3  11   1      434.41      441.85      8.08 o
   4  11   1       14.59        8.92      3.88 o
   5  11   1       38.55       28.31      4.50 o
   6  11   1       51.00       50.28      5.39 o
   7  11   1       37.35       42.77      8.80 o
   8  11   1       15.53       21.26     15.20 o
  -8  12   1       22.78       37.99      6.64 o
  -7  12   1       31.11       39.66      5.62 o
  -6  12   1       36.83       29.83      5.17 o
  -5  12   1       43.80       34.07      4.89 o
  -4  12   1      711.98      736.43     16.05 o
  -3  12   1       55.25       51.17      3.54 o
  -2  12   1      277.68      303.47      6.68 o
  -1  12   1      367.17      354.72      7.03 o
   0  12   1     1047.70     1086.90     17.27 o
   1  12   1      361.50      351.00      7.14 o
   2  12   1      285.37      290.53      6.56 o
   3  12   1       56.69       49.03      3.52 o
   4  12   1      702.95      718.23     15.85 o
   5  12   1       43.68       42.68      5.67 o
   6  12   1       37.33       30.60      5.05 o
   7  12   1       31.16       50.60      6.62 o
   8  12   1       22.75       31.07      5.83 o
  -7  13   1       23.46       18.30      8.99 o
  -6  13   1       10.56        9.04      4.50 o
  -5  13   1        7.69       12.36      4.32 o
  -4  13   1      346.55      342.65     11.92 o
  -3  13   1      233.50      222.24      6.23 o
  -2  13   1      880.66      857.48     13.30 o
  -1  13   1      393.24      430.86      9.51 o
   0  13   1      224.31      234.18      7.16 o
   1  13   1      377.97      419.89      7.94 o
   2  13   1      870.55      851.10     13.01 o
   3  13   1      246.69      233.18      6.35 o
   4  13   1      347.28      345.95     11.59 o
   5  13   1        7.83        8.25      6.57 o
   6  13   1       10.05        5.92      4.58 o
   7  13   1       22.24       14.52      5.22 o
  -7  14   1       13.48       14.84      5.69 o
  -6  14   1       42.53       42.65      5.75 o
  -5  14   1       20.54       15.40      5.38 o
  -4  14   1      159.02      148.97     14.54 o
  -3  14   1       16.62        8.34      3.09 o
  -2  14   1       87.58       82.70      4.23 o
  -1  14   1      536.39      528.28     11.16 o
   0  14   1       64.86       72.76      4.77 o
   1  14   1      538.36      530.50      9.34 o
   2  14   1       86.40       89.97      4.35 o
   3  14   1       16.26        5.06      2.96 o
   4  14   1      161.20      141.53      7.85 o
   5  14   1       21.82       27.23      5.12 o
   6  14   1       41.69       31.91      5.65 o
   7  14   1       13.38        4.99      5.32 o
  -7  15   1       18.05        7.98      6.59 o
  -6  15   1        5.92        6.66      4.95 o
  -5  15   1        4.72        2.00      5.03 o
  -4  15   1      163.93      178.67     18.18 o
  -3  15   1       46.13       38.83      3.88 o
  -2  15   1      176.96      180.78      6.02 o
  -1  15   1      184.94      193.22      7.32 o
   0  15   1      332.15      358.83      9.31 o
   1  15   1      183.83      186.91      5.65 o
   2  15   1      174.37      170.00      5.92 o
   3  15   1       45.89       46.27      4.25 o
   4  15   1      165.40      175.71      8.58 o
   5  15   1        4.66       -2.23      4.31 o
   6  15   1        6.16        5.45      4.98 o
   7  15   1       18.03       11.36      7.55 o
  -7  16   1       37.13       32.20      7.70 o
  -6  16   1       21.47       29.54      6.01 o
  -5  16   1       20.25       12.83      7.05 o
  -4  16   1       40.28       31.38      5.32 o
  -3  16   1       39.39       36.84      5.15 o
  -2  16   1      169.19      156.31      6.94 o
  -1  16   1       11.73       13.86      3.86 o
   0  16   1      108.46      114.13      7.39 o
   1  16   1       12.90       12.45      3.01 o
   2  16   1      168.56      152.76      5.89 o
   3  16   1       41.70       31.99      3.96 o
   4  16   1       41.68       38.22      8.50 o
   5  16   1       19.90       18.23      5.33 o
   6  16   1       21.00       22.01      5.77 o
   7  16   1       37.36       34.43      6.59 o
  -7  17   1       10.87       27.65      7.79 o
  -6  17   1       15.57        8.46      6.56 o
  -5  17   1        5.30        0.12      4.86 o
  -4  17   1       39.85       45.18      5.89 o
  -3  17   1       89.11       85.27     11.22 o
  -2  17   1       10.71        0.05      3.89 o
  -1  17   1       29.16       19.38      4.37 o
   0  17   1       27.46       21.28      6.90 o
   1  17   1       29.73       26.06      4.59 o
   2  17   1       11.83        1.17      3.18 o
   3  17   1       87.90       85.76      5.71 o
   4  17   1       38.51       38.37      5.74 o
   5  17   1        5.31        4.59      4.90 o
   6  17   1       16.03       13.36      5.73 o
   7  17   1       11.07        5.22      5.96 o
  -6  18   1        6.65        6.26      6.84 o
  -5  18   1        9.53       -0.52      6.25 o
  -4  18   1       22.13       17.36      7.01 o
  -3  18   1       26.86       30.40      8.51 o
  -2  18   1       10.94        2.77      4.42 o
  -1  18   1       44.80       48.26      5.43 o
   0  18   1       29.65       30.76      4.90 o
   1  18   1       47.19       46.36      5.32 o
   2  18   1       11.39       -2.08      6.30 o
   3  18   1       28.11       31.09      5.29 o
   4  18   1       21.12       31.30      5.87 o
   5  18   1        9.62       11.95      5.69 o
   6  18   1        6.18        8.92      5.77 o
  -6  19   1        8.77        1.67      6.76 o
  -5  19   1        4.57        6.59      6.73 o
  -4  19   1        8.37       10.17     12.88 o
  -3  19   1       99.51      102.70      9.74 o
  -2  19   1       82.20       88.89      9.65 o
  -1  19   1      192.93      206.64     12.16 o
   0  19   1       11.02        1.40      4.39 o
   1  19   1      192.20      219.82      9.87 o
   2  19   1       84.13       79.68      6.29 o
   3  19   1      100.11      120.38     10.13 o
   4  19   1        8.28        5.60      5.44 o
   5  19   1        4.69        5.97      5.50 o
   6  19   1        9.22        2.11      6.18 o
  -6  20   1        8.57        2.45      7.52 o
  -5  20   1        1.58        5.54      6.80 o
  -4  20   1        5.67       13.89      7.66 o
  -3  20   1        4.66       14.54      8.66 o
  -2  20   1       21.48       20.54      5.12 o
  -1  20   1       27.09       25.94      5.30 o
   0  20   1       16.34       14.65      4.84 o
   1  20   1       27.12       31.37      5.47 o
   2  20   1       20.39       14.30      4.93 o
   3  20   1        4.31       10.58      7.25 o
   4  20   1        5.66        7.95      7.16 o
   5  20   1        1.55        2.63      6.82 o
   6  20   1        8.61       -2.65      7.41 o
  -5  21   1        6.61        6.62     10.22 o
  -4  21   1       37.94       36.02      8.81 o
  -3  21   1        1.39       10.91      7.43 o
  -2  21   1       47.64       55.59      6.38 o
  -1  21   1       68.07       59.15      6.42 o
   0  21   1        0.74       -4.86      4.86 o
   1  21   1       67.47       79.39      6.67 o
   2  21   1       47.21       46.02      7.39 o
   3  21   1        1.33       15.00      7.43 o
   4  21   1       38.63       44.96      9.08 o
   5  21   1        6.39        9.15      7.36 o
  -5  22   1        3.64       -2.66     17.67 o
  -4  22   1        7.46       -0.48     16.62 o
  -3  22   1        1.43       -6.78      6.78 o
  -2  22   1        0.90       -3.11      5.85 o
  -1  22   1        5.49        1.85      4.91 o
   0  22   1        0.00        3.16      5.16 o
   1  22   1        5.47        7.44      5.17 o
   2  22   1        1.01        1.12      6.00 o
   3  22   1        1.39       -0.77      9.22 o
   4  22   1        7.60        3.88      9.64 o
   5  22   1        3.49       -7.00      7.00 o
  -4  23   1        5.35        1.52      7.59 o
  -3  23   1       16.45       21.49      8.65 o
  -2  23   1        9.06        4.75      6.27 o
  -1  23   1       29.44       21.34      8.81 o
   0  23   1       40.54       33.41      6.19 o
   1  23   1       29.57       23.72      5.91 o
   2  23   1        9.40        6.94      7.19 o
   3  23   1       16.18        9.67      8.42 o
   4  23   1        5.22        2.57      8.11 o
  -4  24   1        1.01        6.96     12.46 o
  -3  24   1       14.37       14.51     13.12 o
  -2  24   1        8.28       -5.88      7.55 o
  -1  24   1        0.56       -5.01      5.01 o
   0  24   1       17.51       11.57      5.82 o
   1  24   1        0.49       -5.31      5.31 o
   2  24   1        8.14       18.13      9.40 o
   3  24   1       14.56       24.72      9.56 o
   4  24   1        0.97       -4.54      7.97 o
  -3  25   1        9.56       22.74      9.82 o
  -2  25   1       11.51       12.94      8.72 o
  -1  25   1        0.29       -5.37      5.37 o
   0  25   1        0.30        0.28      5.63 o
   1  25   1        0.32        0.85      5.65 o
   2  25   1       11.75        6.77      8.55 o
   3  25   1        9.52        6.23      9.35 o
  -2  26   1        0.78        9.63     13.59 o
  -1  26   1        8.39       17.95      7.60 o
   0  26   1       16.06       19.37      6.48 o
   1  26   1        8.28        8.84     10.27 o
   2  26   1        0.83        0.20      8.85 o
   0  27   1        0.51       -5.85      5.85 o
   1   0   2      177.98      154.46      1.95 o
   2   0   2      466.29      475.03     10.10 o
   3   0   2      255.05      227.45      6.29 o
   4   0   2      151.46      136.53      4.84 o
   5   0   2      309.74      307.84      8.24 o
   6   0   2      265.55      220.01     13.07 o
   7   0   2        0.32        0.95      6.72 o
   8   0   2       10.46        6.43     10.11 o
   9   0   2        6.81       10.90     13.22 o
  -9   1   2        0.29       -4.11     11.69 o
  -8   1   2       26.14       44.40     13.64 o
  -7   1   2       11.39       12.06      6.45 o
  -6   1   2      211.70      216.69     13.01 o
  -5   1   2        8.09       -0.11      3.00 o
  -4   1   2     1232.38     1225.71     16.78 o
  -3   1   2      123.47      113.51      2.89 o
  -2   1   2     1026.28      980.61     11.62 o
  -1   1   2      347.51      384.38      4.91 o
   0   1   2     5950.20     4515.24    108.35 o
   1   1   2      357.98      397.34      5.56 o
   2   1   2     1041.16     1014.33     18.69 o
   3   1   2      124.50      127.23      5.68 o
   4   1   2     1218.25     1197.09     20.09 o
   5   1   2        7.43       -0.19      2.61 o
   6   1   2      214.42      197.13     12.23 o
   7   1   2       11.09       15.36      6.89 o
   8   1   2       26.91       29.50     12.01 o
   9   1   2        0.33        9.32     12.38 o
  -9   2   2       33.97       21.81     14.06 o
  -8   2   2       10.75        4.95     10.96 o
  -7   2   2        9.35       -1.20      6.11 o
  -6   2   2       17.22       14.78      6.42 o
  -5   2   2      653.99      631.75      7.91 o
  -4   2   2       91.43       86.91      3.42 o
  -3   2   2     2662.10     2787.99     28.15 o
  -2   2   2      404.82      488.87      5.27 o
  -1   2   2    17953.83    19225.52    171.43 o
   0   2   2      218.59      213.11      3.21 o
   1   2   2    18036.69    19083.07    281.65 o
   2   2   2      404.86      495.07     10.04 o
   3   2   2     2651.61     2803.32     34.95 o
   4   2   2       89.25       79.39      4.11 o
   5   2   2      646.38      629.72     30.73 o
   6   2   2       17.62       21.64     11.80 o
   7   2   2       10.67        2.79      7.74 o
   8   2   2       10.84        4.21     10.85 o
   9   2   2       34.28       46.40     15.64 o
  -8   3   2       23.12       25.81     11.64 o
  -7   3   2      124.77      117.18     10.72 o
  -6   3   2      162.39      174.80      4.98 o
  -5   3   2      392.27      392.90      5.73 o
  -4   3   2       77.72       66.81      2.28 o
  -3   3   2     1529.82     1647.31     17.57 o
  -2   3   2     1039.97     1199.16     11.82 o
  -1   3   2      773.56      822.01      9.43 o
   0   3   2     3159.58     3823.87     53.06 o
   1   3   2      766.88      817.86      8.93 o
   2   3   2     1074.89     1238.12     16.40 o
   3   3   2     1582.61     1714.75     19.48 o
   4   3   2       80.13       71.13      3.18 o
   5   3   2      386.48      371.08      7.60 o
   6   3   2      165.10      161.86     11.46 o
   7   3   2      123.22      141.95     16.22 o
   8   3   2       23.86       27.86     12.69 o
  -8   4   2       27.19       36.40     12.43 o
  -7   4   2       29.40       20.43      2.79 o
  -6   4   2      385.32      385.34      8.16 o
  -5   4   2       25.63       27.49      2.02 o
  -4   4   2     1021.64     1038.64     12.05 o
  -3   4   2     2677.83     2860.38     29.04 o
  -2   4   2      720.94      783.36     12.07 o
  -1   4   2    11126.87    12614.60    104.26 o
   0   4   2    48387.09    51797.59    704.55 o
   1   4   2    11089.14    12422.43    131.70 o
   2   4   2      726.31      803.52     15.57 o
   3   4   2     2687.70     2862.11     40.51 o
   4   4   2     1034.36     1044.91     16.07 o
   5   4   2       25.74       17.66      6.30 o
   6   4   2      383.12      365.75     16.78 o
   7   4   2       29.12       26.21      4.79 o
   8   4   2       27.42       26.81     12.11 o
  -8   5   2       14.43       12.22     10.75 o
  -7   5   2        7.23       -2.61      3.31 o
  -6   5   2      561.61      577.34     14.54 o
  -5   5   2      131.70      135.65      5.15 o
  -4   5   2      322.94      307.80      5.19 o
  -3   5   2      431.53      512.09      6.28 o
  -2   5   2     2058.75     2247.82     21.10 o
  -1   5   2      104.43       94.80      2.40 o
   0   5   2      902.67      909.17     14.53 o
   1   5   2       99.73       87.91      3.34 o
   2   5   2     2011.51     2179.66     24.87 o
   3   5   2      442.65      531.50      8.86 o
   4   5   2      328.43      324.21     11.32 o
   5   5   2      129.59      136.44     13.12 o
   6   5   2      557.66      551.56     48.27 o
   7   5   2        7.48        7.13      3.29 o
   8   5   2       13.84       11.32     11.59 o
  -8   6   2        9.78        2.90     10.64 o
  -7   6   2       20.85       16.36      6.71 o
  -6   6   2        9.26        5.82      2.98 o
  -5   6   2      261.30      250.70      6.86 o
  -4   6   2      183.82      165.23      5.63 o
  -3   6   2      821.91      826.64      9.12 o
  -2   6   2      880.47      998.66     11.33 o
  -1   6   2      967.39      992.09     11.04 o
   0   6   2     2114.36     2203.51     27.74 o
   1   6   2      990.66     1004.00     13.77 o
   2   6   2      887.82      992.79     13.88 o
   3   6   2      819.73      806.57     10.56 o
   4   6   2      180.07      185.81      5.93 o
   5   6   2      265.68      255.62     10.59 o
   6   6   2        9.52       10.98     11.77 o
   7   6   2       19.88       21.03      3.74 o
   8   6   2       10.08       14.17     12.90 o
  -8   7   2       32.94       30.34     12.43 o
  -7   7   2       75.67       70.28      4.83 o
  -6   7   2       90.35       75.67      4.52 o
  -5   7   2       88.17       84.42      4.48 o
  -4   7   2       32.47       24.30      2.24 o
  -3   7   2      742.97      746.75      9.35 o
  -2   7   2       64.21       75.59      2.54 o
  -1   7   2      655.79      706.24      8.41 o
   0   7   2       73.17       62.58      2.82 o
   1   7   2      650.32      700.34     10.59 o
   2   7   2       64.04       74.53      4.96 o
   3   7   2      732.98      748.92     21.86 o
   4   7   2       33.82       35.73      6.03 o
   5   7   2       86.05       84.56     12.56 o
   6   7   2       88.16       81.48      6.58 o
   7   7   2       77.59       78.98      5.18 o
   8   7   2       32.85       43.30     14.49 o
  -7   8   2       54.57       59.37      6.24 o
  -6   8   2       11.24       16.88      3.56 o
  -5   8   2      219.69      198.12      6.83 o
  -4   8   2      366.00      380.79      6.26 o
  -3   8   2     1288.15     1338.74     16.79 o
  -2   8   2     1442.35     1473.77     16.31 o
  -1   8   2      547.90      589.18      9.79 o
   0   8   2      291.37      239.10      5.59 o
   1   8   2      565.72      579.39     11.92 o
   2   8   2     1457.48     1495.23     20.19 o
   3   8   2     1293.63     1307.98     21.53 o
   4   8   2      357.19      360.87     11.71 o
   5   8   2      222.28      226.32     20.41 o
   6   8   2       10.04       10.41      3.79 o
   7   8   2       53.84       53.94      5.12 o
   8   8   2       11.25       11.78      6.05 o
  -8   9   2       31.55       45.51      8.27 o
  -7   9   2       18.54       18.38      4.21 o
  -6   9   2      155.73      182.49      9.14 o
  -5   9   2      241.04      243.88      7.46 o
  -4   9   2      434.64      430.44      7.75 o
  -3   9   2      512.64      523.80      7.62 o
  -2   9   2      831.91      916.54     11.25 o
  -1   9   2      236.85      247.73      5.99 o
   0   9   2      415.52      421.94     14.41 o
   1   9   2      234.88      246.20      6.66 o
   2   9   2      862.88      950.83     14.11 o
   3   9   2      509.74      510.22      9.26 o
   4   9   2      426.78      425.87     13.01 o
   5   9   2      235.69      227.62     13.40 o
   6   9   2      158.83      177.64      7.71 o
   7   9   2       18.69       14.06      4.54 o
   8   9   2       31.32       29.32      6.99 o
  -8  10   2       25.28       33.39      8.64 o
  -7  10   2       17.79       29.39      6.07 o
  -6  10   2      134.83      129.44      6.19 o
  -5  10   2      150.42      143.06      6.12 o
  -4  10   2      302.16      311.52      7.93 o
  -3  10   2      203.51      193.53      4.51 o
  -2  10   2      667.91      643.83      9.89 o
  -1  10   2      442.46      442.10      8.81 o
   0  10   2     4882.76     5251.59     64.93 o
   1  10   2      445.60      444.70      7.52 o
   2  10   2      678.01      642.85     10.14 o
   3  10   2      195.55      184.24      4.97 o
   4  10   2      307.79      290.86      8.97 o
   5  10   2      145.96      139.54      6.92 o
   6  10   2      132.16      115.36      6.72 o
   7  10   2       17.87       15.66      7.86 o
   8  10   2       25.07       27.68      7.35 o
  -8  11   2        4.94       10.53      5.51 o
  -7  11   2       49.04       56.33      6.05 o
  -6  11   2       23.91       19.00      4.62 o
  -5  11   2       74.05       69.76      4.70 o
  -4  11   2        8.09        3.16      3.08 o
  -3  11   2      191.36      168.37      5.09 o
  -2  11   2      581.41      569.63      9.30 o
  -1  11   2     1000.70     1000.57     13.41 o
   0  11   2      317.99      413.86      9.67 o
   1  11   2     1005.38      982.13     13.65 o
   2  11   2      587.25      558.23      9.36 o
   3  11   2      198.91      166.77      5.04 o
   4  11   2        7.41        5.14      3.75 o
   5  11   2       69.87       65.86      5.29 o
   6  11   2       23.82       22.43      4.83 o
   7  11   2       48.88       39.40      5.73 o
   8  11   2        5.14       11.85      6.94 o
  -8  12   2        7.61        3.88      6.74 o
  -7  12   2       27.82       17.19      6.91 o
  -6  12   2       53.32       53.95      8.22 o
  -5  12   2       30.33       22.41      4.54 o
  -4  12   2      254.53      248.50      9.27 o
  -3  12   2      536.70      546.72      9.57 o
  -2  12   2      104.12      106.29      4.66 o
  -1  12   2      305.21      308.60      9.24 o
   0  12   2      641.59      589.87      9.88 o
   1  12   2      302.38      292.99      6.47 o
   2  12   2      104.23      106.27      4.27 o
   3  12   2      532.15      538.64     10.67 o
   4  12   2      249.98      270.09     10.86 o
   5  12   2       31.33       40.21      8.60 o
   6  12   2       53.69       56.43      5.70 o
   7  12   2       27.88       23.57      5.28 o
   8  12   2        7.70        7.71      5.19 o
  -7  13   2        9.04        9.04      5.69 o
  -6  13   2       25.05       21.03      4.96 o
  -5  13   2      138.70      138.09      7.34 o
  -4  13   2       54.61       46.87      5.42 o
  -3  13   2       24.77        9.91      3.03 o
  -2  13   2      329.99      353.95      7.62 o
  -1  13   2       31.97       39.05      6.41 o
   0  13   2      152.42      171.39      4.87 o
   1  13   2       35.02       43.92      3.22 o
   2  13   2      332.29      360.23      7.71 o
   3  13   2       23.49       14.62      3.82 o
   4  13   2       54.93       49.29      8.07 o
   5  13   2      135.99      130.16      8.38 o
   6  13   2       24.47       28.55      5.33 o
   7  13   2        9.54        9.28      5.01 o
  -7  14   2       21.00       21.18      6.31 o
  -6  14   2       12.55        2.24      4.79 o
  -5  14   2        9.84        3.05      4.20 o
  -4  14   2       14.73       17.21      4.56 o
  -3  14   2       84.41       77.70      4.37 o
  -2  14   2      532.52      521.54     11.17 o
  -1  14   2      165.03      154.77      6.49 o
   0  14   2      409.91      396.61      7.43 o
   1  14   2      165.61      144.19      4.96 o
   2  14   2      528.84      501.84      9.59 o
   3  14   2       83.68       74.15      4.32 o
   4  14   2       13.40        8.22      4.57 o
   5  14   2        9.39        7.57      4.56 o
   6  14   2       13.29        4.26      4.84 o
   7  14   2       21.19       17.58      5.66 o
  -7  15   2       10.00       12.28     10.14 o
  -6  15   2       21.43       29.32      6.55 o
  -5  15   2       96.30      103.64      7.18 o
  -4  15   2        8.80       12.83      5.16 o
  -3  15   2       54.62       64.24      5.00 o
  -2  15   2       98.19      101.78      5.68 o
  -1  15   2      201.03      204.06      7.48 o
   0  15   2       60.66       73.19      4.93 o
   1  15   2      208.95      191.54      5.85 o
   2  15   2      104.11      107.42      4.90 o
   3  15   2       57.63       61.43      4.40 o
   4  15   2        8.42        9.77      4.64 o
   5  15   2       95.49       90.06      7.03 o
   6  15   2       21.62       20.73      5.49 o
   7  15   2       10.42        7.95     12.28 o
  -7  16   2        2.14        9.08      6.80 o
  -6  16   2        8.14       -3.19      5.88 o
  -5  16   2       23.92       25.50      6.53 o
  -4  16   2       61.37       69.50      7.88 o
  -3  16   2      165.19      170.04      8.70 o
  -2  16   2      286.06      277.02      8.85 o
  -1  16   2       94.20       88.41      5.57 o
   0  16   2        9.64        2.00      3.82 o
   1  16   2       95.42       95.46      5.86 o
   2  16   2      281.33      278.16      7.48 o
   3  16   2      164.94      172.39      6.55 o
   4  16   2       61.73       65.06      6.21 o
   5  16   2       23.86       19.71      9.71 o
   6  16   2        8.28       13.24      5.39 o
   7  16   2        2.36        5.78      5.71 o
  -7  17   2       11.24        9.33      6.88 o
  -6  17   2        2.23       -1.65      6.22 o
  -5  17   2       55.24       64.33     16.49 o
  -4  17   2        9.96        8.82      6.15 o
  -3  17   2       97.70      113.04      9.86 o
  -2  17   2        0.86        2.05      4.16 o
  -1  17   2       83.82       76.50      6.33 o
   0  17   2       10.37        1.82      3.78 o
   1  17   2       81.50       78.74      4.31 o
   2  17   2        1.20        2.41      3.66 o
   3  17   2       96.92       89.90      5.85 o
   4  17   2       10.64        8.80      4.91 o
   5  17   2       55.99       59.65      6.68 o
   6  17   2        2.03        0.09      5.24 o
   7  17   2       11.22       26.19      7.01 o
  -6  18   2       15.64       26.06      7.61 o
  -5  18   2       17.11        9.47      6.57 o
  -4  18   2       92.79       98.72      9.67 o
  -3  18   2        1.58       -1.55      4.74 o
  -2  18   2       53.41       55.93      5.64 o
  -1  18   2       87.26       70.06      6.37 o
   0  18   2       75.97       76.91      5.92 o
   1  18   2       87.07       82.35      8.29 o
   2  18   2       50.54       64.05      4.57 o
   3  18   2        1.52       -2.76      4.37 o
   4  18   2       92.70       81.81      7.18 o
   5  18   2       17.13       13.42      5.68 o
   6  18   2       15.18       18.80      6.38 o
  -6  19   2        0.54       -5.56      6.78 o
  -5  19   2       15.04        0.66      6.57 o
  -4  19   2       16.98       23.15      7.48 o
  -3  19   2       28.13       16.66      7.12 o
  -2  19   2       26.40       23.10      5.04 o
  -1  19   2       97.54       99.90      6.80 o
   0  19   2        8.11        1.80      4.45 o
   1  19   2       96.60      102.09      6.74 o
   2  19   2       26.56       25.15      5.66 o
   3  19   2       28.81       24.51      7.23 o
   4  19   2       17.35       11.84      5.53 o
   5  19   2       15.25       16.86      5.87 o
   6  19   2        0.47       -6.48      6.48 o
  -6  20   2        0.86       -6.11      7.19 o
  -5  20   2       22.32       22.66      7.92 o
  -4  20   2       36.40       41.38      8.45 o
  -3  20   2        5.39       12.13      7.10 o
  -2  20   2       15.80       11.00      4.90 o
  -1  20   2       39.55       40.21      5.67 o
   0  20   2        0.00       -4.33      4.33 o
   1  20   2       40.24       41.27      5.69 o
   2  20   2       16.44        4.57      4.80 o
   3  20   2        5.50       -3.17      6.19 o
   4  20   2       37.05       41.79      8.41 o
   5  20   2       22.92       19.20      7.70 o
   6  20   2        0.86       -7.35      7.35 o
  -5  21   2       18.49       15.17     20.09 o
  -4  21   2       49.35       46.39      9.03 o
  -3  21   2       26.93       23.66      7.99 o
  -2  21   2        0.04        9.50      5.03 o
  -1  21   2       26.50       20.66      5.38 o
   0  21   2       28.56       17.78      5.18 o
   1  21   2       26.24       23.24      6.97 o
   2  21   2        0.04        0.60      4.72 o
   3  21   2       28.28       25.55     16.75 o
   4  21   2       49.36       53.88      9.22 o
   5  21   2       18.55       19.14      8.08 o
  -5  22   2        1.91        7.85      7.82 o
  -4  22   2       10.24       14.27      7.89 o
  -3  22   2        7.18       20.02      8.07 o
  -2  22   2        4.59       -0.48      5.72 o
  -1  22   2       10.51       11.24      5.33 o
   0  22   2        1.10       -4.83      4.83 o
   1  22   2       10.01       10.89      5.33 o
   2  22   2        4.76       -4.27      5.66 o
   3  22   2        7.51       10.01      7.64 o
   4  22   2        9.81       14.32      8.02 o
   5  22   2        1.89       -8.88      8.88 o
  -4  23   2        1.05       -0.66      7.76 o
  -3  23   2        0.37        3.95      8.01 o
  -2  23   2        2.84        0.22      6.15 o
  -1  23   2        7.27       -2.19      5.03 o
   0  23   2       20.65        7.19      5.43 o
   1  23   2        7.04       10.34      5.55 o
   2  23   2        2.80        0.11      6.48 o
   3  23   2        0.38       12.40      8.08 o
   4  23   2        1.06        3.28      7.51 o
  -4  24   2        7.67        7.09      8.51 o
  -3  24   2       14.53        7.47      8.98 o
  -2  24   2       15.86        8.13      9.19 o
  -1  24   2        5.46        5.56      8.26 o
   0  24   2        2.87       -2.05      5.20 o
   1  24   2        5.40       -1.96      5.42 o
   2  24   2       16.31        8.03      8.32 o
   3  24   2       14.44       13.07      8.81 o
   4  24   2        7.54       16.69     12.48 o
  -3  25   2        7.17        5.94      9.72 o
  -2  25   2        2.12       12.63      8.85 o
  -1  25   2        3.75        7.74      5.86 o
   0  25   2        5.04        4.02      5.85 o
   1  25   2        4.02       -0.89      5.67 o
   2  25   2        2.15       -6.55      8.08 o
   3  25   2        7.01       -3.50      8.55 o
  -2  26   2        0.51        1.54     15.96 o
  -1  26   2        1.24       -6.74      6.74 o
   0  26   2        1.87        1.87      6.01 o
   1  26   2        1.14       -6.75      6.75 o
   2  26   2        0.49        1.79     12.09 o
   0  27   2        0.00       -5.90      5.90 o
   1   0   3     9391.83    10076.10    196.09 o
   2   0   3      111.65      128.93      2.28 o
   3   0   3       93.82       84.32      2.26 o
   4   0   3      296.18      288.30     10.56 o
   5   0   3      390.20      368.65      9.14 o
   6   0   3      181.07      161.89     11.63 o
   7   0   3       61.21       81.38     12.80 o
   8   0   3        1.54        6.53     10.17 o
   9   0   3        3.27        5.74     12.75 o
  -9   1   3        7.92       15.75     12.69 o
  -8   1   3        2.55       -7.69      9.17 o
  -7   1   3       44.39       46.83     11.90 o
  -6   1   3       10.12        7.35      6.31 o
  -5   1   3        2.57       -2.35      2.35 o
  -4   1   3      477.54      489.76      7.04 o
  -3   1   3      805.07      837.35     10.66 o
  -2   1   3      112.44      120.06      2.29 o
  -1   1   3     3999.57     4645.94     54.85 o
   0   1   3       64.24       54.95      1.30 o
   1   1   3     3943.54     4526.85     63.29 o
   2   1   3      110.72      115.78      2.50 o
   3   1   3      830.02      880.06     13.05 o
   4   1   3      467.75      491.69     10.30 o
   5   1   3        2.71       -4.21      4.21 o
   6   1   3       10.31       -7.87      7.87 o
   7   1   3       43.12       30.66     10.11 o
   8   1   3        2.51       -3.53      9.48 o
   9   1   3        7.76        1.79     12.06 o
  -8   2   3       10.06        9.22     10.90 o
  -7   2   3       23.15       20.44     10.27 o
  -6   2   3      225.13      213.14      7.38 o
  -5   2   3      610.78      604.43      9.33 o
  -4   2   3      552.07      526.70      6.95 o
  -3   2   3     1958.34     2107.07     21.61 o
  -2   2   3     1222.62     1140.04     12.11 o
  -1   2   3     2819.57     3220.64     35.01 o
   0   2   3       52.31       30.90      1.54 o
   1   2   3     2897.49     3287.44     43.90 o
   2   2   3     1224.47     1127.88     25.79 o
   3   2   3     1929.88     2088.76     33.17 o
   4   2   3      540.00      520.06     10.16 o
   5   2   3      622.48      632.99     16.19 o
   6   2   3      217.09      220.17     17.17 o
   7   2   3       22.91       35.71     11.06 o
   8   2   3        9.62       -0.16     11.32 o
  -8   3   3       69.25       77.75     14.33 o
  -7   3   3        1.47        0.37      2.86 o
  -6   3   3      162.89      155.58      8.52 o
  -5   3   3      488.55      478.29      6.76 o
  -4   3   3     1383.65     1421.05     15.59 o
  -3   3   3     2378.39     2563.89     26.27 o
  -2   3   3     8504.44     8824.47     78.46 o
  -1   3   3     4050.04     4510.84     48.27 o
   0   3   3     4853.84     4973.03     68.60 o
   1   3   3     4074.35     4490.81     53.98 o
   2   3   3     8392.58     8663.82    133.17 o
   3   3   3     2394.95     2602.22     68.88 o
   4   3   3     1386.22     1405.87     22.12 o
   5   3   3      475.35      450.07      9.64 o
   6   3   3      158.71      190.99     16.54 o
   7   3   3        1.45        5.00      8.38 o
   8   3   3       68.22       60.36     14.85 o
  -8   4   3        5.49        3.63     10.27 o
  -7   4   3       60.79       66.29      5.44 o
  -6   4   3       80.11       74.85      4.07 o
  -5   4   3     1282.30     1201.41     14.74 o
  -4   4   3        7.33        5.89      1.56 o
  -3   4   3      900.12      934.99      9.81 o
  -2   4   3      215.22      212.23      3.44 o
  -1   4   3     5646.38     6209.63     85.13 o
   0   4   3     5083.01     4993.40     69.17 o
   1   4   3     5662.17     6153.24     85.01 o
   2   4   3      205.47      186.25      9.13 o
   3   4   3      890.60      912.55     17.01 o
   4   4   3        5.88        7.28      2.25 o
   5   4   3     1279.53     1184.98     27.73 o
   6   4   3       80.65       76.64      5.90 o
   7   4   3       61.91       68.47     14.01 o
   8   4   3        5.50       -1.58     10.11 o
  -8   5   3       15.89       28.39     12.22 o
  -7   5   3        3.25       -2.82      2.82 o
  -6   5   3       93.54       96.07      4.90 o
  -5   5   3      311.91      303.49      9.33 o
  -4   5   3      617.12      643.06      8.53 o
  -3   5   3      207.05      224.74      3.70 o
  -2   5   3     1106.08     1178.10     11.19 o
  -1   5   3      987.17     1055.56     14.28 o
   0   5   3        0.39       -2.21      2.21 o
   1   5   3      999.46     1083.86     20.53 o
   2   5   3     1103.61     1175.87     15.84 o
   3   5   3      212.65      225.49      4.69 o
   4   5   3      611.46      650.35     15.32 o
   5   5   3      312.93      310.81     10.13 o
   6   5   3       94.25       97.28      9.22 o
   7   5   3        3.46        6.66      5.53 o
   8   5   3       15.14       19.75     12.90 o
  -8   6   3        2.88       -9.59      9.59 o
  -7   6   3       16.33        8.03      3.24 o
  -6   6   3       28.91       35.58      3.59 o
  -5   6   3       23.76       12.63      3.05 o
  -4   6   3       76.68       67.12      2.69 o
  -3   6   3      335.28      353.16      4.99 o
  -2   6   3      710.45      893.56     10.38 o
  -1   6   3      198.30      214.24      4.00 o
   0   6   3        2.23       -0.25      2.10 o
   1   6   3      197.76      224.21      6.10 o
   2   6   3      703.49      880.75     12.74 o
   3   6   3      339.02      344.61      7.58 o
   4   6   3       78.25       70.25      3.99 o
   5   6   3       23.36       14.23     12.30 o
   6   6   3       29.14       28.27      4.77 o
   7   6   3       16.81       12.78      6.01 o
   8   6   3        2.83      -10.53     10.53 o
  -8   7   3        0.11        5.90     10.75 o
  -7   7   3       17.12       11.70      5.36 o
  -6   7   3        9.38       18.70      3.41 o
  -5   7   3      216.15      187.63      6.33 o
  -4   7   3       15.37       13.70      1.98 o
  -3   7   3       75.14       81.35      5.36 o
  -2   7   3      442.09      477.57      6.68 o
  -1   7   3      816.89      829.72     10.68 o
   0   7   3      375.59      448.60      7.24 o
   1   7   3      822.43      821.36     14.18 o
   2   7   3      447.88      484.77      8.93 o
   3   7   3       73.33       75.79     11.65 o
   4   7   3       15.65       13.49      3.76 o
   5   7   3      216.36      206.19     18.33 o
   6   7   3        9.76        1.92      6.48 o
   7   7   3       16.67       12.16      3.81 o
   8   7   3        0.08        6.54      7.64 o
  -8   8   3        5.13        2.74     10.85 o
  -7   8   3       13.71       18.74      4.88 o
  -6   8   3       62.01       58.72      4.41 o
  -5   8   3       13.84        5.00      3.24 o
  -4   8   3      404.18      360.91      6.81 o
  -3   8   3      562.36      575.75     11.90 o
  -2   8   3      183.52      183.16      3.97 o
  -1   8   3      823.31      985.00     12.52 o
   0   8   3        7.10        4.18      2.16 o
   1   8   3      834.06      965.30     14.21 o
   2   8   3      189.82      186.15      5.05 o
   3   8   3      555.55      573.17      9.74 o
   4   8   3      402.32      355.21     11.59 o
   5   8   3       13.63       14.85      4.54 o
   6   8   3       61.42       59.42     10.75 o
   7   8   3       13.58        8.24      4.17 o
   8   8   3        4.95        0.13      6.87 o
  -8   9   3        0.27        3.27      6.90 o
  -7   9   3       92.46      106.39      6.40 o
  -6   9   3       89.62       96.66      7.09 o
  -5   9   3      215.76      200.40      7.08 o
  -4   9   3       78.40       71.07      3.39 o
  -3   9   3      310.47      292.77      5.56 o
  -2   9   3     1254.85     1241.82     14.31 o
  -1   9   3     1313.45     1280.98     18.36 o
   0   9   3      458.25      504.86      9.25 o
   1   9   3     1297.17     1267.02     17.98 o
   2   9   3     1250.95     1242.24     17.81 o
   3   9   3      312.44      296.30      6.67 o
   4   9   3       76.05       81.13      6.18 o
   5   9   3      215.76      219.94     11.11 o
   6   9   3       90.62       84.21      8.64 o
   7   9   3       92.65       97.15      6.62 o
   8   9   3        0.18       -2.24      6.24 o
  -8  10   3        2.23       -0.08      5.13 o
  -7  10   3       23.65       38.64      6.77 o
  -6  10   3       82.58       87.05      5.49 o
  -5  10   3      297.66      286.08      8.16 o
  -4  10   3      517.21      513.43     11.91 o
  -3  10   3      383.07      389.56      6.57 o
  -2  10   3      543.03      522.07      8.28 o
  -1  10   3      821.58      766.11     12.79 o
   0  10   3       56.24       46.62      3.65 o
   1  10   3      832.45      770.85     11.16 o
   2  10   3      543.56      509.49      9.61 o
   3  10   3      382.21      393.48     10.35 o
   4  10   3      502.39      498.92     17.59 o
   5  10   3      304.65      305.87     11.92 o
   6  10   3       84.34       82.50      6.03 o
   7  10   3       22.57       21.17      4.98 o
   8  10   3        2.02        7.23     11.46 o
  -8  11   3       18.17       26.91      6.21 o
  -7  11   3        7.07       11.88      8.45 o
  -6  11   3        0.49       -1.06      3.51 o
  -5  11   3        0.00        4.40      3.29 o
  -4  11   3       99.42       96.26      4.87 o
  -3  11   3      104.68      106.88      3.64 o
  -2  11   3      522.93      473.80      9.43 o
  -1  11   3      104.83       81.73      4.39 o
   0  11   3       43.58       25.69      4.01 o
   1  11   3      107.69       81.19      3.60 o
   2  11   3      511.16      459.57      8.30 o
   3  11   3      106.86      108.05      4.66 o
   4  11   3       99.76       93.11      7.18 o
   5  11   3        0.02        0.25      3.64 o
   6  11   3        0.63        0.59      4.90 o
   7  11   3        7.03        6.59      4.78 o
   8  11   3       18.41       23.54      8.72 o
  -8  12   3       14.70        8.71      6.18 o
  -7  12   3       12.54       24.32     11.06 o
  -6  12   3        6.95       -1.94      4.77 o
  -5  12   3       39.66       45.41      4.40 o
  -4  12   3      205.60      188.56     10.73 o
  -3  12   3       38.57       32.75      3.31 o
  -2  12   3      183.17      180.04      6.11 o
  -1  12   3      515.80      507.39     10.37 o
   0  12   3        7.63        2.00      2.71 o
   1  12   3      507.14      498.58      8.73 o
   2  12   3      183.64      182.35      5.68 o
   3  12   3       38.85       35.55      3.39 o
   4  12   3      203.23      163.99      7.79 o
   5  12   3       40.81       41.98      5.06 o
   6  12   3        7.03       10.89      4.57 o
   7  12   3       12.82       18.18      5.20 o
   8  12   3       14.68       17.68      5.52 o
  -7  13   3        4.33       -4.17      6.61 o
  -6  13   3       30.78       33.01      6.26 o
  -5  13   3       32.51       42.92      5.20 o
  -4  13   3       33.59       17.86      4.56 o
  -3  13   3      276.67      282.50      8.03 o
  -2  13   3       21.01       13.07      3.35 o
  -1  13   3      222.98      207.00      6.91 o
   0  13   3        4.96        1.48      2.02 o
   1  13   3      222.19      202.14      5.61 o
   2  13   3       20.65       13.68      2.93 o
   3  13   3      277.98      285.89      7.02 o
   4  13   3       34.41       20.40      5.10 o
   5  13   3       32.49       41.42      5.28 o
   6  13   3       31.29       33.33      9.94 o
   7  13   3        4.22        2.60      4.92 o
  -7  14   3        7.31        8.61      8.38 o
  -6  14   3       29.41       33.51      6.55 o
  -5  14   3       13.23       16.31      5.59 o
  -4  14   3       27.20       20.32      5.92 o
  -3  14   3      102.02      102.81      6.20 o
  -2  14   3        2.45       -0.88      3.35 o
  -1  14   3        3.39        2.00      2.14 o
   0  14   3       30.16       27.58      4.08 o
   1  14   3        3.91        2.85      2.70 o
   2  14   3        2.70        0.16      2.85 o
   3  14   3       99.51      106.62      5.14 o
   4  14   3       27.84       24.47      5.50 o
   5  14   3       12.71       12.20      4.72 o
   6  14   3       29.43       33.74      7.76 o
   7  14   3        7.05       -5.04      5.04 o
  -7  15   3       49.19       62.31      8.30 o
  -6  15   3       32.75       20.67      6.47 o
  -5  15   3       14.61       10.33      9.01 o
  -4  15   3       49.39       36.73      9.80 o
  -3  15   3      626.62      615.90     12.83 o
  -2  15   3      117.04      120.52      6.03 o
  -1  15   3      241.70      249.32      8.17 o
   0  15   3       18.48       15.38      3.23 o
   1  15   3      240.84      256.91     10.93 o
   2  15   3      117.68      127.31      5.33 o
   3  15   3      623.10      619.85     11.37 o
   4  15   3       50.67       38.83      9.55 o
   5  15   3       14.29       11.72      4.95 o
   6  15   3       31.90       22.79      6.31 o
   7  15   3       49.63       64.83      7.35 o
  -7  16   3       14.87       24.93     11.54 o
  -6  16   3       30.29       24.35      6.87 o
  -5  16   3       20.92       18.34      6.58 o
  -4  16   3       98.34      112.00     17.22 o
  -3  16   3      172.13      199.38      9.17 o
  -2  16   3       81.40       77.93      5.65 o
  -1  16   3       92.44       80.14      5.59 o
   0  16   3      943.46      958.24     17.41 o
   1  16   3       95.07       98.17      6.06 o
   2  16   3       77.88       82.00      5.91 o
   3  16   3      170.46      199.72      6.78 o
   4  16   3       95.29      110.77      7.26 o
   5  16   3       20.59       20.77      5.43 o
   6  16   3       30.87       31.47      5.98 o
   7  16   3       14.99       21.69      6.21 o
  -7  17   3        4.79        6.06      9.85 o
  -6  17   3        6.64       10.19      6.55 o
  -5  17   3        5.89        2.65      7.77 o
  -4  17   3       34.10       34.75      9.48 o
  -3  17   3      154.45      159.42      9.28 o
  -2  17   3      402.99      398.48     11.00 o
  -1  17   3      137.86      127.83      7.51 o
   0  17   3        8.82       20.52      4.31 o
   1  17   3      138.06      130.14      5.14 o
   2  17   3      406.60      418.89      9.40 o
   3  17   3      159.87      172.67      8.01 o
   4  17   3       33.91       41.50      5.75 o
   5  17   3        5.78       -1.36      4.90 o
   6  17   3        7.05        4.52      5.43 o
   7  17   3        5.18       10.96     10.01 o
  -6  18   3       34.35       52.62      8.78 o
  -5  18   3       14.90       17.54      6.87 o
  -4  18   3       16.42        8.33      6.57 o
  -3  18   3       26.37       25.33      5.48 o
  -2  18   3       49.15       54.34      7.72 o
  -1  18   3       58.64       63.10      6.97 o
   0  18   3       43.95       41.28      5.12 o
   1  18   3       59.71       62.59      5.61 o
   2  18   3       50.10       48.54      4.58 o
   3  18   3       25.57       27.58      5.15 o
   4  18   3       16.29       10.29      5.30 o
   5  18   3       15.51        8.19      6.26 o
   6  18   3       34.29       34.13      6.57 o
  -6  19   3        8.13        9.33      7.48 o
  -5  19   3       10.36        5.12      7.03 o
  -4  19   3       17.02       16.90      7.33 o
  -3  19   3       14.97       17.30      7.85 o
  -2  19   3        1.60        3.50      4.42 o
  -1  19   3       64.20       74.01      6.34 o
   0  19   3       55.03       46.80      5.52 o
   1  19   3       64.72       72.71      6.30 o
   2  19   3        1.50       -0.11      4.50 o
   3  19   3       14.94       24.20     16.54 o
   4  19   3       16.46       17.06      7.53 o
   5  19   3       10.08        8.48      8.32 o
   6  19   3        7.89        0.84      5.74 o
  -6  20   3        2.83        7.98      7.56 o
  -5  20   3        5.15        8.03      7.31 o
  -4  20   3        2.68       -9.98     10.64 o
  -3  20   3       11.37       16.83      7.32 o
  -2  20   3        3.55        7.20      4.64 o
  -1  20   3       47.87       33.93      5.53 o
   0  20   3       25.61       13.26      4.99 o
   1  20   3       46.75       35.37      5.60 o
   2  20   3        3.62       10.88      4.87 o
   3  20   3       11.97       12.19     11.22 o
   4  20   3        2.60       11.58      7.25 o
   5  20   3        4.76       12.21      7.17 o
   6  20   3        2.91       -1.59      7.37 o
  -5  21   3        3.13        3.85      7.76 o
  -4  21   3        1.80       -2.69     13.54 o
  -3  21   3        5.83        1.78      6.98 o
  -2  21   3       33.29       26.07      5.49 o
  -1  21   3       14.16        7.62      4.92 o
   0  21   3        5.82        4.70      4.93 o
   1  21   3       14.65        7.89      5.00 o
   2  21   3       33.40       31.28      5.79 o
   3  21   3        5.72       -1.11      6.95 o
   4  21   3        1.95        1.77      7.33 o
   5  21   3        3.13       -1.96      7.19 o
  -5  22   3        4.79       17.46      8.22 o
  -4  22   3       14.24        8.49      8.30 o
  -3  22   3       11.69       21.36      8.28 o
  -2  22   3       27.60       28.95      6.77 o
  -1  22   3       10.17       14.14      5.37 o
   0  22   3        5.90        2.24      6.05 o
   1  22   3        9.93        5.83      5.20 o
   2  22   3       27.96       31.42      6.76 o
   3  22   3       11.30       12.86      8.02 o
   4  22   3       14.63       16.11      8.10 o
   5  22   3        4.78        3.48      7.87 o
  -4  23   3        7.54       19.41     14.83 o
  -3  23   3       29.84       41.58     13.54 o
  -2  23   3        3.64        1.34      6.21 o
  -1  23   3       17.38       17.30      7.55 o
   0  23   3       49.56       50.15      6.51 o
   1  23   3       17.54        9.51      5.53 o
   2  23   3        3.50       -4.84      6.11 o
   3  23   3       29.91       31.31      9.10 o
   4  23   3        7.55        0.66      9.82 o
  -4  24   3        1.85       -0.55     17.46 o
  -3  24   3        6.02        6.43      8.71 o
  -2  24   3        3.58       18.01      8.81 o
  -1  24   3        3.26       -5.04      5.04 o
   0  24   3       19.83       23.58      6.28 o
   1  24   3        3.11        0.42      5.59 o
   2  24   3        3.60       23.25      8.83 o
   3  24   3        5.90       -7.95      7.95 o
   4  24   3        1.79        7.26      8.57 o
  -3  25   3        1.01       10.38      8.71 o
  -2  25   3       11.65        7.11      8.51 o
  -1  25   3        3.24        1.65      5.69 o
   0  25   3       24.14       32.78      8.81 o
   1  25   3        3.24        0.85      5.81 o
   2  25   3       11.66        8.93     15.59 o
   3  25   3        1.08       -7.70     11.54 o
  -2  26   3        0.61       -8.17      8.17 o
  -1  26   3        1.17       -7.07      7.07 o
   0  26   3        5.92        3.87      6.01 o
   1  26   3        1.16       -2.08      6.94 o
   2  26   3        0.60        1.86      8.98 o
   0  27   3        0.05       -3.42      9.04 o
   0   0   4     1749.89     1553.85     39.19 o
   1   0   4     5533.84     5841.97    119.39 o
   2   0   4      269.78      226.30      5.43 o
   3   0   4     3545.40     3705.56     79.27 o
   4   0   4       18.24       19.70      2.06 o
   5   0   4       57.81       65.10      3.52 o
   6   0   4      380.39      287.91     20.38 o
   7   0   4       80.42       72.95     13.12 o
   8   0   4       73.77       97.97     15.70 o
  -8   1   4       25.43       28.29     12.69 o
  -7   1   4        0.96        1.95      8.85 o
  -6   1   4       38.92       42.35     15.14 o
  -5   1   4       93.07       81.04      5.12 o
  -4   1   4      318.37      295.13      5.43 o
  -3   1   4      280.25      294.38      5.20 o
  -2   1   4      870.74      860.37     11.59 o
  -1   1   4     1524.08     1488.66     21.64 o
   0   1   4     9248.48     9831.95    164.10 o
   1   1   4     1512.77     1494.08     35.49 o
   2   1   4      832.83      832.57     22.33 o
   3   1   4      276.94      274.17      6.08 o
   4   1   4      309.37      289.10      6.48 o
   5   1   4       91.21       95.18      4.78 o
   6   1   4       35.31       31.97     10.96 o
   7   1   4        0.93       15.22      9.38 o
   8   1   4       25.23       16.80     11.90 o
  -8   2   4       23.08       28.39     12.54 o
  -7   2   4       29.18       29.76     10.75 o
  -6   2   4       14.65       12.14      3.63 o
  -5   2   4      839.01      792.73     10.78 o
  -4   2   4      171.10      151.50      3.27 o
  -3   2   4      209.46      196.41      3.79 o
  -2   2   4     5650.18     5945.74     63.41 o
  -1   2   4     7852.26     8388.26    121.88 o
   0   2   4     6838.22     7501.14    102.66 o
   1   2   4     7845.83     8303.86    145.45 o
   2   2   4     5626.83     5970.89     93.38 o
   3   2   4      211.66      209.11      5.77 o
   4   2   4      169.32      157.75      4.88 o
   5   2   4      854.48      824.89     14.36 o
   6   2   4       17.34       13.61      3.03 o
   7   2   4       29.65       25.39     10.01 o
   8   2   4       22.53       21.91     12.64 o
  -8   3   4        5.70       -5.90      8.95 o
  -7   3   4       22.32       23.00      3.90 o
  -6   3   4       19.50       13.83      2.89 o
  -5   3   4      215.30      210.19      4.42 o
  -4   3   4      162.15      166.64      3.59 o
  -3   3   4     1856.36     1965.00     20.10 o
  -2   3   4     1719.87     1751.61     18.95 o
  -1   3   4     8989.41     9277.78    109.60 o
   0   3   4     4443.88     4331.46     60.23 o
   1   3   4     9014.05     9277.43    126.59 o
   2   3   4     1714.11     1713.63     25.86 o
   3   3   4     1842.43     1911.82     43.64 o
   4   3   4      167.91      178.81      5.29 o
   5   3   4      219.80      213.53     16.78 o
   6   3   4       20.68       27.86      4.74 o
   7   3   4       22.53       23.12     10.90 o
   8   3   4        5.46       -0.90      9.80 o
  -8   4   4        4.70       17.07     10.59 o
  -7   4   4       24.35       21.02      4.31 o
  -6   4   4      553.23      539.76     11.37 o
  -5   4   4       88.85       91.12      4.42 o
  -4   4   4      471.53      453.64      6.60 o
  -3   4   4       59.20       76.95      3.23 o
  -2   4   4      887.31      987.78     10.95 o
  -1   4   4     4295.77     4936.45     68.34 o
   0   4   4    26729.22    27560.53    375.30 o
   1   4   4     4300.00     4897.16     68.24 o
   2   4   4      868.90      960.19     16.25 o
   3   4   4       59.42       71.77      2.83 o
   4   4   4      466.59      455.67      9.51 o
   5   4   4       88.35       82.38     11.98 o
   6   4   4      549.40      537.71     14.37 o
   7   4   4       24.49        8.32     10.32 o
   8   4   4        4.55       18.59     11.64 o
  -8   5   4       10.56       18.22     11.32 o
  -7   5   4       13.66       13.44      3.16 o
  -6   5   4       56.15       57.54      4.19 o
  -5   5   4      270.16      281.58      7.04 o
  -4   5   4      131.97      131.33      3.52 o
  -3   5   4       79.73       76.59      2.64 o
  -2   5   4      728.88      769.84     10.00 o
  -1   5   4      400.62      463.04      8.90 o
   0   5   4      630.28      530.40     11.28 o
   1   5   4      413.89      471.56      8.84 o
   2   5   4      745.81      778.55     11.33 o
   3   5   4       88.17       82.71      7.02 o
   4   5   4      127.79      130.21      5.09 o
   5   5   4      264.82      267.86     19.65 o
   6   5   4       55.93       64.19      5.45 o
   7   5   4       15.01        4.65      6.08 o
   8   5   4       10.05       -8.80     10.90 o
  -8   6   4       29.13       37.03     12.64 o
  -7   6   4       11.04       13.85      3.56 o
  -6   6   4       12.82       11.24      3.39 o
  -5   6   4      133.31      136.18      5.29 o
  -4   6   4      159.61      164.53      6.07 o
  -3   6   4     1093.00     1059.66     13.01 o
  -2   6   4     1245.53     1462.40     17.33 o
  -1   6   4      600.53      649.12     11.70 o
   0   6   4      493.23      495.70      9.53 o
   1   6   4      615.33      655.64     11.65 o
   2   6   4     1238.86     1439.83     19.51 o
   3   6   4     1072.99     1040.65     22.09 o
   4   6   4      164.45      165.13      6.03 o
   5   6   4      131.01      137.26      7.39 o
   6   6   4       12.03        6.22      4.34 o
   7   6   4       10.64        5.55      4.48 o
   8   6   4       29.07       31.34     14.12 o
  -8   7   4        2.44        8.53     10.69 o
  -7   7   4        5.53       -0.27      3.57 o
  -6   7   4      232.48      225.25      7.75 o
  -5   7   4       13.58        5.87      3.26 o
  -4   7   4      291.17      276.83      5.40 o
  -3   7   4      198.70      217.90      4.92 o
  -2   7   4     3958.43     4396.63     47.99 o
  -1   7   4      502.98      568.38     11.07 o
   0   7   4      117.04      145.69      4.84 o
   1   7   4      511.86      590.81     11.09 o
   2   7   4     3985.10     4371.20     53.81 o
   3   7   4      201.98      206.95     10.08 o
   4   7   4      293.14      261.08     14.70 o
   5   7   4       15.06       13.51      9.93 o
   6   7   4      229.82      215.05      9.74 o
   7   7   4        5.24        3.46      4.85 o
   8   7   4        2.57        0.13      8.69 o
  -8   8   4        1.12        5.48     10.64 o
  -7   8   4       76.63       79.13      5.71 o
  -6   8   4       24.56       21.92      4.05 o
  -5   8   4      237.67      228.26      7.05 o
  -4   8   4      114.21      114.88      4.19 o
  -3   8   4      233.46      217.31      5.88 o
  -2   8   4      124.66      157.57      8.59 o
  -1   8   4     3513.61     3844.10     42.52 o
   0   8   4      184.14      202.59      6.08 o
   1   8   4     3510.75     3841.82     55.32 o
   2   8   4      125.29      154.98      4.81 o
   3   8   4      226.35      221.67      5.64 o
   4   8   4      113.44      119.19      8.88 o
   5   8   4      242.38      243.24     10.06 o
   6   8   4       24.22       14.97      8.43 o
   7   8   4       74.92       74.63      8.03 o
   8   8   4        1.08       -3.09      5.61 o
  -8   9   4       12.91        1.05      4.25 o
  -7   9   4       17.55       16.94      8.76 o
  -6   9   4       57.04       62.73      5.27 o
  -5   9   4        2.06       -3.09      3.09 o
  -4   9   4      182.02      166.75      7.94 o
  -3   9   4      364.26      383.69      6.89 o
  -2   9   4     1743.95     1792.32     26.63 o
  -1   9   4       45.18       50.72      3.39 o
   0   9   4     1474.45     1630.65     21.84 o
   1   9   4       48.52       45.29      5.79 o
   2   9   4     1727.59     1772.78     24.21 o
   3   9   4      359.22      386.58      7.84 o
   4   9   4      176.68      158.19      8.23 o
   5   9   4        2.40       -0.92     10.11 o
   6   9   4       55.59       54.72      6.85 o
   7   9   4       17.06       19.09      5.13 o
   8   9   4       13.05       -5.56     13.85 o
  -8  10   4        1.36        3.40      5.43 o
  -7  10   4       16.55       23.29      4.80 o
  -6  10   4      121.00      144.90      7.36 o
  -5  10   4       76.36       64.97      5.12 o
  -4  10   4      211.75      212.33      7.53 o
  -3  10   4       12.67       11.94      2.23 o
  -2  10   4      380.23      361.45      7.94 o
  -1  10   4      738.31      817.82     13.32 o
   0  10   4     1874.84     1900.37     22.73 o
   1  10   4      730.39      796.14     15.25 o
   2  10   4      384.43      368.77      7.89 o
   3  10   4       11.56       10.52      2.63 o
   4  10   4      206.93      204.63      9.69 o
   5  10   4       73.60       68.12      6.53 o
   6  10   4      121.78      137.16      9.39 o
   7  10   4       16.53       19.14      5.21 o
   8  10   4        1.34       -5.89      5.89 o
  -8  11   4       10.06        8.70      7.72 o
  -7  11   4       41.43       54.77      6.53 o
  -6  11   4        0.67        0.86      4.60 o
  -5  11   4      213.93      217.43      8.28 o
  -4  11   4      272.28      278.31     15.48 o
  -3  11   4      364.51      366.39      7.14 o
  -2  11   4       45.38       52.23      3.36 o
  -1  11   4       82.09       75.86      4.19 o
   0  11   4      401.61      398.41      9.79 o
   1  11   4       81.56       74.33      3.89 o
   2  11   4       44.47       47.66      3.42 o
   3  11   4      360.91      356.78      8.11 o
   4  11   4      274.89      279.62     11.17 o
   5  11   4      212.48      209.28     10.63 o
   6  11   4        0.70       -0.30      4.05 o
   7  11   4       41.77       48.32      5.87 o
   8  11   4        9.97        9.08      7.00 o
  -8  12   4        3.84       -2.56      5.79 o
  -7  12   4        0.75       10.07      5.32 o
  -6  12   4       39.95       30.53      5.00 o
  -5  12   4       21.31       21.61      4.36 o
  -4  12   4       10.85       -3.19      3.58 o
  -3  12   4      204.03      183.40      6.08 o
  -2  12   4       91.86       80.57      4.38 o
  -1  12   4      128.89      127.66      5.46 o
   0  12   4       18.58       13.52      2.89 o
   1  12   4      127.94      126.05      4.52 o
   2  12   4       91.97       81.73      4.30 o
   3  12   4      204.76      181.38      7.04 o
   4  12   4       10.14        4.58      4.68 o
   5  12   4       21.34       14.08      4.32 o
   6  12   4       40.38       46.22      7.57 o
   7  12   4        0.73       -0.50      4.78 o
   8  12   4        3.53       -0.49      5.66 o
  -7  13   4        3.87        9.08      7.01 o
  -6  13   4       11.94        1.65      5.43 o
  -5  13   4       32.48       28.26      4.59 o
  -4  13   4       22.76       16.99      4.25 o
  -3  13   4       53.90       54.50      6.49 o
  -2  13   4      261.66      245.03      7.45 o
  -1  13   4      134.51      132.25      5.82 o
   0  13   4       89.46       93.39      4.71 o
   1  13   4      127.05      127.58      4.66 o
   2  13   4      263.57      242.79      6.49 o
   3  13   4       53.87       55.99      3.94 o
   4  13   4       22.84        7.67      4.89 o
   5  13   4       32.65       27.20      4.99 o
   6  13   4       12.12       16.54      5.01 o
   7  13   4        4.31       -2.79      4.84 o
  -7  14   4       17.94       25.35      6.87 o
  -6  14   4       20.14       17.15      6.18 o
  -5  14   4       43.63       59.63      7.09 o
  -4  14   4        4.68       -1.22      4.97 o
  -3  14   4      273.71      252.10      7.97 o
  -2  14   4       61.70       56.22      4.63 o
  -1  14   4      220.53      236.42      7.61 o
   0  14   4      272.26      261.73      7.80 o
   1  14   4      225.26      246.05      6.89 o
   2  14   4       65.12       62.42      4.00 o
   3  14   4      266.99      249.84      9.07 o
   4  14   4        4.61        1.00      4.59 o
   5  14   4       44.13       40.78      9.08 o
   6  14   4       20.16       14.27      6.12 o
   7  14   4       17.62       16.11      5.54 o
  -7  15   4        3.45        2.84      6.52 o
  -6  15   4       35.03       36.09      9.03 o
  -5  15   4       28.55       33.84      6.73 o
  -4  15   4       93.53       86.85      7.88 o
  -3  15   4      125.00      107.44      5.81 o
  -2  15   4      752.72      741.96     14.48 o
  -1  15   4      307.77      316.52      9.07 o
   0  15   4        5.44        9.39      2.58 o
   1  15   4      310.57      321.74     10.95 o
   2  15   4      743.73      752.17     12.68 o
   3  15   4      127.01      122.97      6.79 o
   4  15   4       90.74       92.63      6.68 o
   5  15   4       28.77       33.21      5.55 o
   6  15   4       35.17       30.19      6.11 o
   7  15   4        3.59        8.06      5.66 o
  -7  16   4        9.08        7.34      6.91 o
  -6  16   4        4.65        1.59      5.85 o
  -5  16   4      132.40      132.49      9.86 o
  -4  16   4       40.54       44.28      7.20 o
  -3  16   4       86.60       99.33      6.97 o
  -2  16   4      100.72       99.33      5.84 o
  -1  16   4      375.84      410.96     10.60 o
   0  16   4       43.59       47.33      3.47 o
   1  16   4      378.85      413.61      8.79 o
   2  16   4      101.87       99.58      6.32 o
   3  16   4       84.84       83.56      5.01 o
   4  16   4       40.74       40.77      5.89 o
   5  16   4      132.07      134.05     10.21 o
   6  16   4        4.45        3.17      5.27 o
   7  16   4        9.45        6.68      5.76 o
  -6  17   4        0.06        8.64      6.41 o
  -5  17   4        0.47        4.14     10.56 o
  -4  17   4       15.66       21.24      6.68 o
  -3  17   4       91.94       89.66      9.45 o
  -2  17   4       77.89       93.95      6.09 o
  -1  17   4       50.55       53.19      5.14 o
   0  17   4        1.90        0.37      4.17 o
   1  17   4       48.91       51.25      3.99 o
   2  17   4       80.67       88.14      7.01 o
   3  17   4       93.40       99.48      5.93 o
   4  17   4       15.67        6.81      4.90 o
   5  17   4        0.59       -2.13      4.84 o
   6  17   4        0.04       -4.95      4.95 o
  -6  18   4        8.39       13.93      7.06 o
  -5  18   4       15.59       10.64      7.03 o
  -4  18   4       52.23       33.09      7.47 o
  -3  18   4        9.22       11.93      6.55 o
  -2  18   4       93.53       91.51      6.19 o
  -1  18   4       21.78       26.29      4.96 o
   0  18   4       42.15       49.04      5.31 o
   1  18   4       22.89       21.87      4.77 o
   2  18   4       92.25       94.03      5.34 o
   3  18   4        9.77        7.12      4.78 o
   4  18   4       51.13       50.23      6.37 o
   5  18   4       15.48       20.31      6.05 o
   6  18   4        7.81       14.76      6.02 o
  -6  19   4        5.12        0.49      7.03 o
  -5  19   4       10.27       10.75      6.90 o
  -4  19   4       46.92       54.82      8.65 o
  -3  19   4       21.05       22.57      7.29 o
  -2  19   4       70.83       81.91      6.44 o
  -1  19   4      117.90      108.50      7.00 o
   0  19   4        1.63        3.66      4.60 o
   1  19   4      121.17      120.31      7.23 o
   2  19   4       71.34       81.19      6.44 o
   3  19   4       20.51       21.18      7.39 o
   4  19   4       47.77       47.18      6.55 o
   5  19   4       10.52        3.84      5.58 o
   6  19   4        5.28        2.72      6.04 o
  -6  20   4        4.61        2.58     10.32 o
  -5  20   4        1.43        4.70      7.00 o
  -4  20   4       22.15       30.62     11.93 o
  -3  20   4        0.95       -6.13      6.13 o
  -2  20   4       21.24       21.25      5.25 o
  -1  20   4       12.72        5.88      5.18 o
   0  20   4        2.06        1.95      4.70 o
   1  20   4       12.77        9.73      4.79 o
   2  20   4       20.22       25.71      5.41 o
   3  20   4        0.92       -0.54      6.59 o
   4  20   4       23.27       15.47     16.75 o
   5  20   4        1.38        1.42      6.75 o
   6  20   4        4.74        6.85     10.43 o
  -5  21   4        0.07        5.82      7.90 o
  -4  21   4       10.46       -7.26      7.26 o
  -3  21   4        4.30       -1.99      6.95 o
  -2  21   4       12.95        2.34      4.81 o
  -1  21   4        2.93        5.09      4.96 o
   0  21   4       15.54       21.93      5.37 o
   1  21   4        3.46       -2.12      4.82 o
   2  21   4       13.35        9.10      5.15 o
   3  21   4        3.97        4.62      7.19 o
   4  21   4       10.55        4.48      8.98 o
   5  21   4        0.05        8.50      7.55 o
  -5  22   4       18.06       26.96      8.64 o
  -4  22   4       19.19        7.46      7.67 o
  -3  22   4       20.12       24.54      8.59 o
  -2  22   4       12.77       26.24      6.75 o
  -1  22   4        7.76       -1.72      6.21 o
   0  22   4       44.63       58.07      6.59 o
   1  22   4        7.52        2.53      5.02 o
   2  22   4       12.63        5.00      6.02 o
   3  22   4       19.72       27.50      8.56 o
   4  22   4       19.45       16.65      8.17 o
   5  22   4       17.98        9.32      7.73 o
  -4  23   4        7.43       20.01      8.63 o
  -3  23   4       12.94       21.52      8.94 o
  -2  23   4       24.72       24.38      8.42 o
  -1  23   4        0.49       -4.97      4.97 o
   0  23   4        1.70        0.74      5.35 o
   1  23   4        0.45       -4.45      5.27 o
   2  23   4       24.71       26.59      8.91 o
   3  23   4       13.02       27.45      8.98 o
   4  23   4        7.56        1.53      7.90 o
  -4  24   4        0.64        5.01      8.42 o
  -3  24   4        0.58        0.11     10.40 o
  -2  24   4        0.58       -3.77      8.02 o
  -1  24   4        9.20       10.57      7.31 o
   0  24   4        6.54        9.92      5.82 o
   1  24   4        9.12        5.65      5.77 o
   2  24   4        0.61       -6.01      7.95 o
   3  24   4        0.62        2.58      8.77 o
   4  24   4        0.65        9.33      8.53 o
  -3  25   4        0.77       -3.21      9.27 o
  -2  25   4        3.08       17.39     11.93 o
  -1  25   4        0.00       -7.56      7.84 o
   0  25   4        5.57        6.24      6.10 o
   1  25   4        0.00       -5.05      5.59 o
   2  25   4        3.08       21.42     13.30 o
   3  25   4        0.70       11.23      9.20 o
  -2  26   4        3.80       21.57      9.50 o
  -1  26   4        0.87       -4.88      6.95 o
   0  26   4        0.58       -4.89      5.86 o
   1  26   4        0.87        2.73      8.99 o
   2  26   4        3.68        7.21      9.28 o
   1   0   5     2314.73     2415.90     42.11 o
   2   0   5     1594.18     1685.34     82.57 o
   3   0   5       39.67       54.71      3.15 o
   4   0   5      560.53      526.08     12.69 o
   5   0   5      325.65      290.18      8.73 o
   6   0   5       18.83       16.72      6.61 o
   7   0   5        2.72       13.80      9.96 o
   8   0   5        5.74       21.07     12.01 o
  -8   1   5        6.78       10.48     11.59 o
  -7   1   5       71.02       81.49     13.69 o
  -6   1   5       14.71       17.94      6.98 o
  -5   1   5      552.29      552.10     10.62 o
  -4   1   5       25.42       33.30      2.53 o
  -3   1   5      813.44      872.74     12.24 o
  -2   1   5     1450.75     1440.29     19.29 o
  -1   1   5     7259.08     7827.92    106.86 o
   0   1   5       72.48       89.85      6.87 o
   1   1   5     7196.04     7770.91    140.45 o
   2   1   5     1452.62     1431.57     57.36 o
   3   1   5      794.52      842.98     24.83 o
   4   1   5       26.38       36.87      2.62 o
   5   1   5      555.30      565.12     15.48 o
   6   1   5       14.92        9.53      3.26 o
   7   1   5       68.94       74.22     13.12 o
   8   1   5        6.99       24.65     12.17 o
  -8   2   5       22.16       27.81     12.48 o
  -7   2   5       21.76       28.58      4.61 o
  -6   2   5      113.06      106.51      6.10 o
  -5   2   5       32.12       34.93      5.35 o
  -4   2   5      472.52      438.88      6.66 o
  -3   2   5       71.29       60.99      2.03 o
  -2   2   5     2221.47     2551.36     36.61 o
  -1   2   5      578.08      575.01      9.78 o
   0   2   5    12707.48    13287.11    180.61 o
   1   2   5      586.21      568.01     20.70 o
   2   2   5     2215.22     2566.73     37.98 o
   3   2   5       71.87       70.19      3.36 o
   4   2   5      458.65      442.65     11.33 o
   5   2   5       32.17       30.03      4.00 o
   6   2   5      111.06      123.49     13.56 o
   7   2   5       22.14       31.24     11.22 o
   8   2   5       22.74        8.11     11.59 o
  -8   3   5       41.33       38.71     13.33 o
  -7   3   5       13.91       21.72      8.03 o
  -6   3   5       59.16       46.70     10.35 o
  -5   3   5      311.60      296.26      7.61 o
  -4   3   5       22.77       18.85      1.85 o
  -3   3   5     1753.68     1907.18     25.22 o
  -2   3   5      880.61      871.67     10.00 o
  -1   3   5     1703.96     1690.68     25.06 o
   0   3   5      212.69      284.03     19.73 o
   1   3   5     1704.60     1699.63     24.99 o
   2   3   5      906.76      886.75     17.08 o
   3   3   5     1755.55     1878.68     30.89 o
   4   3   5       25.55       20.22      3.01 o
   5   3   5      317.92      302.91     11.43 o
   6   3   5       59.20       60.52      4.93 o
   7   3   5       13.17       14.91      9.96 o
   8   3   5       40.84       49.51     14.12 o
  -8   4   5        2.18        7.85     10.38 o
  -7   4   5       13.90       11.65      4.18 o
  -6   4   5       21.57       10.97      3.13 o
  -5   4   5      156.14      145.36      7.73 o
  -4   4   5      323.01      320.17      5.78 o
  -3   4   5     1007.39      972.72     12.35 o
  -2   4   5       13.34       10.76      1.74 o
  -1   4   5     1409.10     1507.68     23.08 o
   0   4   5     3102.49     3127.99     44.58 o
   1   4   5     1458.79     1546.08     23.04 o
   2   4   5       14.16        7.80      2.35 o
   3   4   5     1000.12      963.10     32.84 o
   4   4   5      326.94      349.49     13.59 o
   5   4   5      152.12      151.37      9.11 o
   6   4   5       21.30       21.45      4.33 o
   7   4   5       12.73       10.06      6.90 o
   8   4   5        2.05       13.85     10.96 o
  -8   5   5        6.46       -6.16      9.01 o
  -7   5   5        6.23       10.07      4.28 o
  -6   5   5       62.47       62.56      4.40 o
  -5   5   5       71.67       69.67      5.85 o
  -4   5   5      164.75      140.07      4.33 o
  -3   5   5      373.28      407.78      5.84 o
  -2   5   5     1327.17     1556.48     18.46 o
  -1   5   5     9477.45    10114.38    137.36 o
   0   5   5      101.22      141.87      4.59 o
   1   5   5     9422.36     9931.24    137.19 o
   2   5   5     1350.40     1581.66     20.81 o
   3   5   5      385.50      401.95     11.03 o
   4   5   5      167.65      143.11      5.47 o
   5   5   5       72.56       79.39      5.78 o
   6   5   5       62.00       57.54      5.44 o
   7   5   5        6.74       11.11     11.43 o
   8   5   5        6.42       -5.58      9.74 o
  -8   6   5       25.71       22.28     11.85 o
  -7   6   5       13.51        3.70      3.35 o
  -6   6   5       57.90       45.83      4.28 o
  -5   6   5       90.14       95.18      4.99 o
  -4   6   5      328.75      324.66      6.82 o
  -3   6   5     1534.30     1560.33     18.82 o
  -2   6   5     2463.03     2497.91     28.53 o
  -1   6   5      407.55      498.92      9.83 o
   0   6   5     6119.84     6506.05     90.49 o
   1   6   5      405.51      486.60      9.69 o
   2   6   5     2476.31     2542.19     32.13 o
   3   6   5     1508.13     1539.13     34.76 o
   4   6   5      320.75      307.02     10.47 o
   5   6   5       92.00      102.93      6.89 o
   6   6   5       57.89       56.52      5.87 o
   7   6   5       13.44       11.22      6.69 o
   8   6   5       26.06       33.19     12.27 o
  -8   7   5        1.93       -3.11     10.01 o
  -7   7   5       51.61       68.44      6.20 o
  -6   7   5       25.87       22.47      8.44 o
  -5   7   5        8.10        3.74      3.23 o
  -4   7   5      176.17      166.15      4.96 o
  -3   7   5        2.47       -0.32      1.17 o
  -2   7   5     1512.11     1435.73     17.45 o
  -1   7   5      163.41      179.09      5.74 o
   0   7   5      196.57      242.31      7.48 o
   1   7   5      179.35      192.27      5.77 o
   2   7   5     1493.67     1406.45     19.64 o
   3   7   5        2.25        2.87      2.01 o
   4   7   5      177.57      177.51     11.35 o
   5   7   5        7.24        3.32      3.83 o
   6   7   5       26.08       26.64      5.41 o
   7   7   5       52.20       62.40      6.82 o
   8   7   5        1.71       -4.37      5.25 o
  -8   8   5       40.75       47.77      7.93 o
  -7   8   5       20.90       22.94      4.42 o
  -6   8   5      101.19       98.19      5.85 o
  -5   8   5       10.38       -3.21      3.24 o
  -4   8   5      624.35      645.74     10.94 o
  -3   8   5      281.58      260.39      5.45 o
  -2   8   5     1996.56     2087.63     24.68 o
  -1   8   5      471.66      576.97     11.53 o
   0   8   5      530.49      424.95     19.26 o
   1   8   5      460.23      554.75     11.38 o
   2   8   5     2002.79     2125.71     27.88 o
   3   8   5      277.52      249.82      6.19 o
   4   8   5      627.81      618.84     25.13 o
   5   8   5       10.51        8.89      6.98 o
   6   8   5      103.85      101.66     16.49 o
   7   8   5       20.68       16.82      7.32 o
   8   8   5       41.50       38.33      8.90 o
  -8   9   5        0.18       -1.46      4.14 o
  -7   9   5       37.90       42.03      5.12 o
  -6   9   5        3.61        7.98      3.92 o
  -5   9   5       18.75       11.02      3.51 o
  -4   9   5      225.95      206.02      7.37 o
  -3   9   5       84.89       78.75      3.28 o
  -2   9   5      165.84      168.45      4.51 o
  -1   9   5      491.27      457.09      8.88 o
   0   9   5      108.54       93.47      4.80 o
   1   9   5      475.16      448.29     10.18 o
   2   9   5      168.99      162.87      5.44 o
   3   9   5       80.61       79.24      3.85 o
   4   9   5      223.90      224.43      9.70 o
   5   9   5       19.97       18.53      5.03 o
   6   9   5        3.56        3.75      4.84 o
   7   9   5       38.00       45.50      6.79 o
   8   9   5        0.15       -2.30      5.65 o
  -8  10   5        1.41       -0.94      4.60 o
  -7  10   5        7.64       11.48      5.90 o
  -6  10   5       47.74       59.03      5.56 o
  -5  10   5       10.61        7.94      3.59 o
  -4  10   5       86.54       83.10      5.19 o
  -3  10   5        1.96       -2.28      2.28 o
  -2  10   5       62.47       70.94      4.32 o
  -1  10   5      392.18      410.59      6.88 o
   0  10   5       28.60       35.45      3.03 o
   1  10   5      377.63      391.40      9.65 o
   2  10   5       61.16       72.05      3.80 o
   3  10   5        2.42       -2.26      2.26 o
   4  10   5       90.26       87.61      6.90 o
   5  10   5       11.68       17.36      5.10 o
   6  10   5       47.40       54.49      7.01 o
   7  10   5        7.96        5.42      4.45 o
   8  10   5        1.43       -6.07      6.07 o
  -8  11   5       13.73        2.69      5.64 o
  -7  11   5        1.74       -4.32      4.32 o
  -6  11   5       84.57       96.38      6.34 o
  -5  11   5       52.12       61.40      5.23 o
  -4  11   5      244.90      220.63     11.31 o
  -3  11   5      239.12      254.73      6.09 o
  -2  11   5      276.39      281.46      5.93 o
  -1  11   5       60.41       54.21      3.82 o
   0  11   5       63.06       49.53      3.62 o
   1  11   5       59.41       50.09      4.42 o
   2  11   5      284.44      273.08      6.95 o
   3  11   5      235.30      240.31      7.02 o
   4  11   5      249.45      247.87     14.67 o
   5  11   5       52.30       70.45      7.43 o
   6  11   5       85.84       84.81      8.10 o
   7  11   5        1.94        1.15      4.55 o
   8  11   5       14.03       28.51     18.88 o
  -7  12   5       37.05       40.77      5.69 o
  -6  12   5        8.14        6.59      5.79 o
  -5  12   5        8.54       12.23      4.07 o
  -4  12   5        1.07       -3.33      3.33 o
  -3  12   5     1014.58     1025.72     14.53 o
  -2  12   5      209.37      223.08      5.27 o
  -1  12   5      644.58      633.26     12.11 o
   0  12   5       15.60        9.98      2.95 o
   1  12   5      644.89      645.04     14.83 o
   2  12   5      212.34      222.85      6.56 o
   3  12   5      995.12     1008.03     22.60 o
   4  12   5        1.49       -4.51      4.51 o
   5  12   5        8.45       11.54      5.49 o
   6  12   5        8.27       10.84      4.64 o
   7  12   5       36.47       28.16     10.14 o
  -7  13   5        3.22        3.78      5.74 o
  -6  13   5       55.78       47.27      5.65 o
  -5  13   5       33.94       48.38      5.18 o
  -4  13   5       40.31       41.98      4.45 o
  -3  13   5      394.78      394.24      8.02 o
  -2  13   5      373.91      374.77      9.26 o
  -1  13   5      216.13      205.44      7.10 o
   0  13   5      535.86      487.48     10.61 o
   1  13   5      216.77      205.37      5.87 o
   2  13   5      371.89      373.71      8.90 o
   3  13   5      389.02      391.11     11.84 o
   4  13   5       36.15       37.45     10.59 o
   5  13   5       33.16       35.26      5.25 o
   6  13   5       57.13       70.35      6.43 o
   7  13   5        3.07        3.63      4.97 o
  -7  14   5       20.22       16.93      6.70 o
  -6  14   5       19.30       28.00     10.17 o
  -5  14   5      159.81      177.80     10.58 o
  -4  14   5       43.47       36.00      4.52 o
  -3  14   5      558.94      555.85     11.70 o
  -2  14   5      144.95      145.83      6.69 o
  -1  14   5      243.16      240.25      7.75 o
   0  14   5        4.56       -3.09      3.09 o
   1  14   5      252.18      243.78      6.41 o
   2  14   5      151.40      152.29      5.74 o
   3  14   5      551.88      525.60     12.33 o
   4  14   5       40.26       39.58      5.26 o
   5  14   5      159.13      181.16      9.04 o
   6  14   5       19.33       19.59      8.07 o
   7  14   5       20.68       11.10      5.37 o
  -7  15   5       31.09       39.39     10.64 o
  -6  15   5       10.82       12.44      7.30 o
  -5  15   5       22.47       36.39      6.96 o
  -4  15   5       17.67       11.30      5.66 o
  -3  15   5       49.19       48.89      4.71 o
  -2  15   5      157.98      156.83      6.83 o
  -1  15   5      213.49      220.32      7.76 o
   0  15   5      106.16      108.82      5.84 o
   1  15   5      216.73      200.36      6.27 o
   2  15   5      157.91      160.06      6.47 o
   3  15   5       49.79       47.69      4.24 o
   4  15   5       17.54        3.94      4.48 o
   5  15   5       21.65       25.48      7.30 o
   6  15   5       10.78        7.47      5.16 o
   7  15   5       32.10       41.67      6.47 o
  -7  16   5        3.80       -0.94     19.17 o
  -6  16   5       11.21        9.68      6.37 o
  -5  16   5        4.44        5.50      6.13 o
  -4  16   5       19.81       14.49      6.03 o
  -3  16   5      149.63      133.90      7.72 o
  -2  16   5       15.52       15.21      4.15 o
  -1  16   5       57.44       56.42      5.12 o
   0  16   5      177.91      185.37      7.71 o
   1  16   5       56.43       53.87      6.35 o
   2  16   5       16.36       12.12      3.55 o
   3  16   5      150.35      144.02      8.21 o
   4  16   5       19.00        5.34      6.90 o
   5  16   5        4.52       11.10      5.26 o
   6  16   5       11.87       10.27      5.79 o
   7  16   5        3.96       -2.46      5.55 o
  -6  17   5       17.65       13.87      6.87 o
  -5  17   5       35.09       37.73      7.68 o
  -4  17   5        3.27       14.16      6.37 o
  -3  17   5       64.12       53.19      6.11 o
  -2  17   5      619.93      629.67     13.90 o
  -1  17   5       98.84       96.41      6.04 o
   0  17   5      187.47      191.88      5.98 o
   1  17   5      100.36      103.36      5.01 o
   2  17   5      619.48      610.90     11.89 o
   3  17   5       66.39       67.53      7.44 o
   4  17   5        3.67        2.65      4.75 o
   5  17   5       34.82       33.08      6.05 o
   6  17   5       17.83       15.08      6.28 o
  -6  18   5       15.07        9.19      7.22 o
  -5  18   5       16.43       16.05      7.09 o
  -4  18   5       11.69       12.61      7.11 o
  -3  18   5       21.73       21.34      6.83 o
  -2  18   5       61.47       61.47      5.64 o
  -1  18   5       36.26       30.24      5.16 o
   0  18   5       24.50       40.90      5.10 o
   1  18   5       36.22       29.21      5.04 o
   2  18   5       60.62       65.06      4.82 o
   3  18   5       21.95       14.64      5.03 o
   4  18   5       11.65       21.48      5.83 o
   5  18   5       17.07       17.64      5.98 o
   6  18   5       15.20       25.91      6.52 o
  -6  19   5       37.49       72.62      9.53 o
  -5  19   5        4.40       -0.73      7.90 o
  -4  19   5       41.55       33.11     10.69 o
  -3  19   5       11.86       14.18      6.86 o
  -2  19   5       40.01       38.21      5.42 o
  -1  19   5       25.70       20.73      5.00 o
   0  19   5      443.24      483.18     12.88 o
   1  19   5       26.29       27.20      5.35 o
   2  19   5       41.50       37.96      5.49 o
   3  19   5       12.31       13.94      7.22 o
   4  19   5       41.88       37.34      6.24 o
   5  19   5        4.25       -5.24      5.24 o
   6  19   5       37.78       49.77      9.33 o
  -5  20   5        8.32       12.39     14.75 o
  -4  20   5        0.42       -3.42      7.21 o
  -3  20   5       98.44      119.78     15.30 o
  -2  20   5        4.87        8.20      4.82 o
  -1  20   5       62.77       44.01      5.79 o
   0  20   5       21.97       38.70      5.52 o
   1  20   5       65.17       51.29      6.05 o
   2  20   5        4.95        8.29      4.82 o
   3  20   5       98.06      131.09     11.04 o
   4  20   5        0.39        7.27      6.94 o
   5  20   5        7.99       -1.58      6.96 o
  -5  21   5        1.66       11.76      7.90 o
  -4  21   5       12.94       17.38      8.11 o
  -3  21   5        1.13       -4.77     10.64 o
  -2  21   5       54.81       64.88      7.46 o
  -1  21   5        6.53        1.73      4.87 o
   0  21   5       73.52       78.26      6.88 o
   1  21   5        6.82       -1.63      4.91 o
   2  21   5       54.76       67.06      6.52 o
   3  21   5        1.17        6.60     12.38 o
   4  21   5       13.49        9.13      9.98 o
   5  21   5        1.69        1.26     12.14 o
  -5  22   5        2.98        7.22      8.07 o
  -4  22   5       17.97       15.22      8.35 o
  -3  22   5        9.69        3.66      7.65 o
  -2  22   5       10.35       20.03      6.70 o
  -1  22   5        1.72       -6.09      6.09 o
   0  22   5       16.61       28.44      6.44 o
   1  22   5        1.91       -5.03      5.03 o
   2  22   5       10.20       16.61     14.42 o
   3  22   5        9.30       18.37      8.57 o
   4  22   5       17.52        9.12      7.95 o
   5  22   5        2.92       15.45      8.20 o
  -4  23   5        1.10       -1.91      7.71 o
  -3  23   5       13.57       24.29      8.98 o
  -2  23   5        1.64       -1.54      8.64 o
  -1  23   5        6.70       10.10      5.55 o
   0  23   5        6.61        1.92      5.54 o
   1  23   5        6.50        0.13      5.36 o
   2  23   5        1.63       -7.07      7.07 o
   3  23   5       13.46       15.56      8.60 o
   4  23   5        1.10       -4.46     10.59 o
  -3  24   5       13.28        7.23      8.86 o
  -2  24   5        7.15        9.00      8.68 o
  -1  24   5        6.71       -2.69      5.35 o
   0  24   5       17.53        8.76      5.83 o
   1  24   5        6.62        4.73      7.30 o
   2  24   5        6.98       10.79      8.35 o
   3  24   5       13.50       10.56      8.84 o
  -3  25   5        3.11        6.58      8.66 o
  -2  25   5        8.75       17.63      9.31 o
  -1  25   5        6.15       16.18      7.38 o
   0  25   5        3.47       -5.65      5.74 o
   1  25   5        6.15       12.54      6.19 o
   2  25   5        8.68       16.44     10.06 o
   3  25   5        3.18        3.28     14.17 o
  -2  26   5        0.87       12.54      9.20 o
  -1  26   5        7.09        6.92      7.46 o
   0  26   5        0.24       -5.75      5.75 o
   1  26   5        7.07        5.78      7.52 o
   2  26   5        0.92        0.28      8.88 o
   0   0   6    13560.03    14272.28    335.79 o
   1   0   6     7278.84     7660.89    128.74 o
   2   0   6      442.81      470.26      8.62 o
   3   0   6        7.68        0.10      1.40 o
   4   0   6       94.41       97.34      4.08 o
   5   0   6       24.10       37.77      4.36 o
   6   0   6      596.86      590.44     15.35 o
   7   0   6      342.95      355.00     11.20 o
   8   0   6       15.71       26.65     12.85 o
  -8   1   6        5.67        7.80     11.32 o
  -7   1   6       73.55       79.08      5.67 o
  -6   1   6       21.56       27.19      4.32 o
  -5   1   6      245.90      242.85      8.20 o
  -4   1   6      169.80      163.07      5.18 o
  -3   1   6      851.70      900.25     15.14 o
  -2   1   6      541.49      624.23     12.65 o
  -1   1   6     2232.99     2339.62     42.59 o
   0   1   6      973.87     1088.49     21.49 o
   1   1   6     2230.17     2345.48     41.40 o
   2   1   6      566.98      648.97     13.15 o
   3   1   6      886.84      920.38     19.04 o
   4   1   6      173.53      169.09      5.53 o
   5   1   6      240.47      223.31     16.64 o
   6   1   6       20.16       12.30      9.48 o
   7   1   6       74.20       63.87     10.43 o
   8   1   6        5.47        3.74     11.32 o
  -8   2   6        8.69        2.84     10.38 o
  -7   2   6       27.09       45.91      4.72 o
  -6   2   6       65.82       60.77      5.18 o
  -5   2   6      517.42      517.40     13.77 o
  -4   2   6      275.87      274.01      5.15 o
  -3   2   6      276.02      239.07      5.82 o
  -2   2   6     1917.84     2080.25     26.11 o
  -1   2   6      983.85     1047.32     18.69 o
   0   2   6      287.65      280.94      6.16 o
   1   2   6      977.76     1044.12     20.15 o
   2   2   6     1895.87     2046.99     36.85 o
   3   2   6      281.14      234.05      4.94 o
   4   2   6      285.24      292.84      9.28 o
   5   2   6      522.60      523.74     24.60 o
   6   2   6       63.10       67.89      5.36 o
   7   2   6       27.41       19.15      4.42 o
   8   2   6        8.68        1.63     10.17 o
  -8   3   6        2.54       17.01     11.85 o
  -7   3   6       11.38       12.13      4.24 o
  -6   3   6       51.23       36.18      7.22 o
  -5   3   6       46.67       44.97      3.65 o
  -4   3   6        0.86       -1.32      1.32 o
  -3   3   6       72.93       61.87      2.81 o
  -2   3   6     2221.28     2519.35     36.36 o
  -1   3   6     2156.33     2450.90     35.41 o
   0   3   6     4484.47     4967.86     69.31 o
   1   3   6     2160.42     2423.13     43.32 o
   2   3   6     2226.68     2500.98     60.49 o
   3   3   6       72.98       60.94      3.57 o
   4   3   6        0.77       -1.69      1.96 o
   5   3   6       47.16       40.42      5.72 o
   6   3   6       50.94       47.22     11.22 o
   7   3   6       11.32        8.03      9.64 o
   8   3   6        2.55        7.53     10.80 o
  -8   4   6       18.71       27.60     12.33 o
  -7   4   6       16.13       12.99      4.38 o
  -6   4   6       45.34       48.32      3.99 o
  -5   4   6       89.86       77.22      4.42 o
  -4   4   6      165.00      168.44      4.21 o
  -3   4   6      965.14     1121.93     12.59 o
  -2   4   6     1628.10     1643.05     24.99 o
  -1   4   6      819.70      839.29     20.71 o
   0   4   6        0.00        2.69      1.69 o
   1   4   6      825.80      826.61     14.82 o
   2   4   6     1650.00     1652.19     30.48 o
   3   4   6      959.29     1059.23     22.72 o
   4   4   6      166.00      176.87      6.01 o
   5   4   6       86.92       81.18      5.61 o
   6   4   6       46.36       50.16      5.37 o
   7   4   6       16.09       12.99      4.19 o
   8   4   6       18.66       28.65     13.01 o
  -8   5   6       27.88       44.56     12.80 o
  -7   5   6       50.61       54.17      5.90 o
  -6   5   6      188.72      183.13      6.94 o
  -5   5   6       54.36       51.54      4.55 o
  -4   5   6      208.75      208.67      5.92 o
  -3   5   6       68.52       73.11      3.16 o
  -2   5   6     2629.99     2726.13     39.83 o
  -1   5   6      530.50      540.81     10.46 o
   0   5   6     2319.77     2483.63     36.48 o
   1   5   6      503.00      513.93     12.27 o
   2   5   6     2639.38     2728.78     39.56 o
   3   5   6       72.30       80.54      5.17 o
   4   5   6      201.38      203.02      8.24 o
   5   5   6       55.60       60.27      5.47 o
   6   5   6      191.51      194.68      9.01 o
   7   5   6       50.37       49.69      5.82 o
   8   5   6       26.25       40.87     14.12 o
  -8   6   6       15.69       24.44     11.90 o
  -7   6   6        0.39       -2.72      3.37 o
  -6   6   6       39.91       40.98      4.33 o
  -5   6   6      133.53      114.82      5.61 o
  -4   6   6      778.42      811.36     11.93 o
  -3   6   6      227.58      206.61      5.38 o
  -2   6   6     4974.52     5262.68     64.21 o
  -1   6   6     2948.00     2940.90     43.42 o
   0   6   6      237.97      225.05      6.23 o
   1   6   6     2987.50     3011.61     43.39 o
   2   6   6     4968.98     5303.34     88.43 o
   3   6   6      224.51      209.87      8.81 o
   4   6   6      789.66      811.62     19.35 o
   5   6   6      129.61      126.08      7.62 o
   6   6   6       41.98       47.76      5.74 o
   7   6   6        0.57       -3.47      6.22 o
   8   6   6       15.59       44.03     14.64 o
  -8   7   6        3.50       -2.11      9.80 o
  -7   7   6       65.19       73.33      7.57 o
  -6   7   6      180.75      195.42     10.36 o
  -5   7   6       49.96       41.66      4.57 o
  -4   7   6      126.49      106.90      4.42 o
  -3   7   6      152.45      143.81      6.78 o
  -2   7   6      212.13      277.36      6.30 o
  -1   7   6     1326.13     1403.83     22.77 o
   0   7   6     3602.58     3505.65     50.89 o
   1   7   6     1322.57     1412.65     22.70 o
   2   7   6      211.30      269.39      7.36 o
   3   7   6      147.96      153.36      5.74 o
   4   7   6      129.13      120.60      7.43 o
   5   7   6       52.80       51.18      5.72 o
   6   7   6      177.39      180.27     20.25 o
   7   7   6       62.50       67.34      6.99 o
   8   7   6        3.67        2.58     11.59 o
  -8   8   6        0.86        2.63      5.27 o
  -7   8   6       90.68      105.79      9.50 o
  -6   8   6       45.20       52.94      4.99 o
  -5   8   6      204.63      183.98      7.57 o
  -4   8   6      147.60      136.22      7.27 o
  -3   8   6      478.51      502.11      8.14 o
  -2   8   6       33.74       42.65      3.56 o
  -1   8   6      838.29      843.65     15.38 o
   0   8   6      853.58      834.05     15.32 o
   1   8   6      818.61      832.91     15.29 o
   2   8   6       35.09       35.10      6.55 o
   3   8   6      482.26      487.26      9.17 o
   4   8   6      147.06      118.75      7.41 o
   5   8   6      204.69      202.29     20.88 o
   6   8   6       45.24       48.98      6.45 o
   7   8   6       90.67      112.85      8.27 o
   8   8   6        0.87        0.37      5.83 o
  -8   9   6        3.58       -0.28      4.19 o
  -7   9   6        0.87       -0.99      3.89 o
  -6   9   6       36.28       28.31      4.59 o
  -5   9   6       47.37       38.81      4.40 o
  -4   9   6       33.10       34.02      4.02 o
  -3   9   6        1.95       -1.97      1.97 o
  -2   9   6       37.76       43.57      2.95 o
  -1   9   6      300.92      335.28     15.54 o
   0   9   6      742.25      861.58     16.07 o
   1   9   6      304.96      328.74      8.95 o
   2   9   6       37.81       37.66      3.17 o
   3   9   6        2.50        4.65      3.38 o
   4   9   6       32.28       36.26      5.44 o
   5   9   6       47.55       41.00      9.77 o
   6   9   6       35.86       33.75      6.06 o
   7   9   6        0.83        7.63      9.56 o
   8   9   6        3.78       -0.58      5.85 o
  -8  10   6       11.47        9.04      4.98 o
  -7  10   6       10.79        6.72      4.36 o
  -6  10   6       58.95       59.21      5.49 o
  -5  10   6       13.47       13.80      3.76 o
  -4  10   6      102.79       92.11     10.37 o
  -3  10   6       27.13       19.90      2.50 o
  -2  10   6       13.61        5.59      1.95 o
  -1  10   6       80.84       82.43      4.70 o
   0  10   6      315.06      277.04      8.10 o
   1  10   6       80.63       67.19      4.47 o
   2  10   6       13.75        6.74      2.44 o
   3  10   6       26.73       23.76      3.01 o
   4  10   6      104.25       85.32      7.45 o
   5  10   6       13.41        5.48      7.51 o
   6  10   6       59.51       60.76      7.07 o
   7  10   6       10.86        6.90      5.83 o
   8  10   6       11.40        7.05      6.60 o
  -8  11   6        6.80        8.23      5.30 o
  -7  11   6        9.38       11.61      6.13 o
  -6  11   6       28.41       21.15      4.81 o
  -5  11   6       99.60      122.65      6.57 o
  -4  11   6       31.09       27.13      6.13 o
  -3  11   6      428.95      405.26      7.95 o
  -2  11   6      116.75      118.13      4.07 o
  -1  11   6      536.69      535.93     10.09 o
   0  11   6       80.23       80.59      3.64 o
   1  11   6      540.17      554.87     12.43 o
   2  11   6      121.70      119.62      5.03 o
   3  11   6      424.73      409.01      9.20 o
   4  11   6       32.40       43.28     10.48 o
   5  11   6      101.17      113.14     10.51 o
   6  11   6       28.40       14.71      5.63 o
   7  11   6        9.56        8.35      4.86 o
   8  11   6        7.24       -1.61      6.06 o
  -7  12   6       15.43       12.96      5.10 o
  -6  12   6       13.48       28.46      5.05 o
  -5  12   6      197.58      223.28      8.76 o
  -4  12   6      212.25      242.85      8.32 o
  -3  12   6      140.05      155.73      5.43 o
  -2  12   6      194.14      202.98      5.27 o
  -1  12   6      320.12      336.89      8.55 o
   0  12   6        8.27        6.90      2.06 o
   1  12   6      316.97      336.50     16.57 o
   2  12   6      194.52      192.22      6.37 o
   3  12   6      143.81      158.06      6.47 o
   4  12   6      208.13      222.62     14.27 o
   5  12   6      199.44      200.71     11.29 o
   6  12   6       13.94       18.23      6.35 o
   7  12   6       14.87       18.69      5.34 o
  -7  13   6       17.99       16.08      6.40 o
  -6  13   6       32.24       42.80      8.93 o
  -5  13   6       80.60       94.57     11.22 o
  -4  13   6        9.58       12.20      3.68 o
  -3  13   6      209.52      212.63      6.36 o
  -2  13   6      455.74      452.20      8.18 o
  -1  13   6      452.75      459.03     10.43 o
   0  13   6       11.47        7.70      3.71 o
   1  13   6      445.06      445.06     14.63 o
   2  13   6      465.64      444.88      9.99 o
   3  13   6      207.73      217.74     12.64 o
   4  13   6        8.33       11.04      5.23 o
   5  13   6       81.40       83.92      8.14 o
   6  13   6       32.42       53.00      6.13 o
   7  13   6       17.92       17.50      5.32 o
  -7  14   6        1.59       -5.96      5.96 o
  -6  14   6       39.26       45.48      7.30 o
  -5  14   6       48.59       41.37      6.95 o
  -4  14   6       85.54       91.96     17.62 o
  -3  14   6      144.15      144.02      5.28 o
  -2  14   6       31.53       34.11      4.22 o
  -1  14   6       67.78       70.15      4.80 o
   0  14   6      157.03      164.13      6.75 o
   1  14   6       67.16       79.71      4.26 o
   2  14   6       32.53       35.56      4.04 o
   3  14   6      143.49      135.70      6.18 o
   4  14   6       89.01       78.98      7.77 o
   5  14   6       49.00       39.98      5.67 o
   6  14   6       38.85       44.99      6.08 o
   7  14   6        1.46        0.23      5.29 o
  -7  15   6        3.00       -6.06      6.06 o
  -6  15   6        9.28       13.24      6.57 o
  -5  15   6       26.92       14.28      6.28 o
  -4  15   6       66.27       78.99      7.79 o
  -3  15   6       21.14       28.89      8.91 o
  -2  15   6      101.12       94.21      5.64 o
  -1  15   6      103.96       99.06      5.78 o
   0  15   6       24.36        5.48      3.63 o
   1  15   6      107.02      108.51      5.06 o
   2  15   6      102.34       88.99      4.82 o
   3  15   6       20.48       11.93      3.55 o
   4  15   6       67.06       58.69      6.18 o
   5  15   6       27.02       30.26      5.50 o
   6  15   6        8.65        8.33      5.28 o
   7  15   6        3.09       -2.82      5.30 o
  -7  16   6        3.43       -0.05      6.61 o
  -6  16   6        3.24       -3.36      5.98 o
  -5  16   6       35.62       44.61      7.53 o
  -4  16   6       88.34      100.89      8.96 o
  -3  16   6       11.26        3.06      4.67 o
  -2  16   6       67.21       69.30      5.43 o
  -1  16   6       19.96       13.02      4.10 o
   0  16   6       35.00       33.61      4.82 o
   1  16   6       20.20       16.39      3.31 o
   2  16   6       67.73       70.16      4.74 o
   3  16   6       10.89        3.73      4.48 o
   4  16   6       88.66       97.60      7.25 o
   5  16   6       36.22       33.79      5.79 o
   6  16   6        3.33       -3.71      4.96 o
   7  16   6        3.37       -3.28      5.87 o
  -6  17   6        8.37       -6.16      6.16 o
  -5  17   6       27.70       39.33     11.22 o
  -4  17   6       29.69       32.21      7.36 o
  -3  17   6        3.63        3.03      4.80 o
  -2  17   6       30.89       26.71      5.09 o
  -1  17   6       28.08       24.64      4.77 o
   0  17   6       27.05       20.04      3.41 o
   1  17   6       28.84       28.47      4.63 o
   2  17   6       30.86       25.88      4.12 o
   3  17   6        3.44       -0.48      4.32 o
   4  17   6       29.64       29.38      6.18 o
   5  17   6       27.89       26.40      6.04 o
   6  17   6        8.55       -1.54      5.26 o
  -6  18   6        1.18       -0.15      6.92 o
  -5  18   6       44.77       42.30     13.43 o
  -4  18   6       26.21       26.63      7.70 o
  -3  18   6       34.23       18.77      6.90 o
  -2  18   6       30.74       31.18      5.06 o
  -1  18   6      125.56      125.86      8.61 o
   0  18   6       10.48       15.09      4.59 o
   1  18   6      129.99      119.10      6.36 o
   2  18   6       30.95       26.11      4.16 o
   3  18   6       32.86       27.99      5.34 o
   4  18   6       26.26       11.86      5.51 o
   5  18   6       45.10       48.78      7.01 o
   6  18   6        1.07       -5.40      5.40 o
  -6  19   6       15.07       25.82      8.32 o
  -5  19   6       23.28       20.95     10.01 o
  -4  19   6        3.92        0.94      6.58 o
  -3  19   6       10.73        8.54      6.90 o
  -2  19   6      160.06      168.82      8.04 o
  -1  19   6       39.25       38.32      5.34 o
   0  19   6       22.18       18.73      5.06 o
   1  19   6       40.67       34.42      5.59 o
   2  19   6      160.80      175.06      9.30 o
   3  19   6       10.83       23.67      5.61 o
   4  19   6        3.80        0.27      5.26 o
   5  19   6       22.50       32.98      6.55 o
   6  19   6       15.21       27.11      6.83 o
  -5  20   6        4.43        4.23      7.22 o
  -4  20   6       43.20       40.08      8.65 o
  -3  20   6        0.07       -0.28     15.80 o
  -2  20   6       75.50       75.42      6.48 o
  -1  20   6       43.31       64.91      6.39 o
   0  20   6       21.62       35.12      5.61 o
   1  20   6       43.20       60.94      6.23 o
   2  20   6       75.41       65.10      6.56 o
   3  20   6        0.07       19.63     11.72 o
   4  20   6       43.64       51.89      9.24 o
   5  20   6        4.11        7.96      7.48 o
  -5  21   6        8.78       12.09      8.12 o
  -4  21   6       15.26       16.67      7.99 o
  -3  21   6        3.13       -6.72      6.72 o
  -2  21   6        2.71       13.17      6.27 o
  -1  21   6        0.26        4.49      5.09 o
   0  21   6        0.87        1.81      4.92 o
   1  21   6        0.38       -4.84      4.84 o
   2  21   6        2.39        9.97      5.26 o
   3  21   6        2.90        1.96      7.19 o
   4  21   6       15.33       23.51      8.47 o
   5  21   6        8.40       12.25      7.96 o
  -4  22   6        6.19       10.77      8.40 o
  -3  22   6        2.39        3.73      7.55 o
  -2  22   6       18.10       22.23      6.59 o
  -1  22   6        1.14       -4.85      4.85 o
   0  22   6       21.55       15.88      5.67 o
   1  22   6        1.14       -0.93      5.44 o
   2  22   6       17.89       12.60      6.54 o
   3  22   6        2.20       -5.89      7.44 o
   4  22   6        6.32       13.27      8.49 o
   5  22   6        1.46       -9.43      9.43 o
  -4  23   6        8.28       -3.22      9.38 o
  -3  23   6        7.13        0.63     12.62 o
  -2  23   6        0.10       -5.80      5.80 o
  -1  23   6        6.28       -4.15      5.12 o
   0  23   6        0.22       -4.97      4.97 o
   1  23   6        6.37       -1.23      6.68 o
   2  23   6        0.09       -7.15      7.15 o
   3  23   6        7.26       14.22      8.79 o
   4  23   6        8.28       13.24      8.56 o
  -3  24   6        6.84        6.00      8.74 o
  -2  24   6        1.40        8.43      8.47 o
  -1  24   6        3.72       -5.35      5.35 o
   0  24   6        1.04       -4.82      6.54 o
   1  24   6        3.54        6.27      5.81 o
   2  24   6        1.37       -2.19      8.03 o
   3  24   6        6.83        1.03     15.54 o
  -3  25   6        1.05       -3.21     11.25 o
  -2  25   6        8.02       16.48      9.03 o
  -1  25   6        5.72       17.00      7.56 o
   0  25   6        0.92       -0.23      5.82 o
   1  25   6        5.76        8.57      6.14 o
   2  25   6        7.75       11.88      9.09 o
   3  25   6        1.12       -3.80     12.90 o
  -1  26   6        8.64       15.65     10.33 o
   0  26   6        3.66        0.48      6.76 o
   1  26   6        8.43       16.99      7.79 o
   1   0   7      703.40      601.96     13.09 o
   2   0   7      150.57      122.76      5.12 o
   3   0   7      525.63      564.39     10.91 o
   4   0   7       50.71       46.91      3.29 o
   5   0   7     1851.76     1742.41     34.87 o
   6   0   7        1.93        1.26      3.77 o
   7   0   7       34.50       30.56      4.81 o
   8   0   7       12.91       30.44     12.17 o
  -8   1   7       18.04       18.17     11.06 o
  -7   1   7        4.12        8.32      4.42 o
  -6   1   7       84.32       86.18      9.74 o
  -5   1   7      476.03      490.96     13.46 o
  -4   1   7      977.72      984.08     16.81 o
  -3   1   7     1534.03     1628.64     43.35 o
  -2   1   7     2165.93     2429.77     43.35 o
  -1   1   7     1325.47     1389.87     26.30 o
   0   1   7       55.05       64.78      6.37 o
   1   1   7     1329.29     1406.04     26.31 o
   2   1   7     2233.11     2458.04     43.35 o
   3   1   7     1523.10     1592.49     49.97 o
   4   1   7      965.17      952.71     33.26 o
   5   1   7      480.79      479.15     13.64 o
   6   1   7       85.57       76.60      8.14 o
   7   1   7        3.72        2.63      6.82 o
   8   1   7       17.73       24.70     12.48 o
  -8   2   7        9.80       22.12     11.85 o
  -7   2   7       49.93       54.54     12.48 o
  -6   2   7       24.24       24.69      4.29 o
  -5   2   7      252.96      241.07     12.59 o
  -4   2   7      142.97      153.65      5.65 o
  -3   2   7      414.20      419.00      7.47 o
  -2   2   7      113.10      112.53      4.38 o
  -1   2   7     1351.93     1485.45     22.71 o
   0   2   7       68.54       69.76      5.29 o
   1   2   7     1371.70     1483.89     48.80 o
   2   2   7      115.06      118.51      5.12 o
   3   2   7      422.31      404.85     11.06 o
   4   2   7      137.25      142.63      5.50 o
   5   2   7      257.29      238.03     10.40 o
   6   2   7       23.38       16.98      5.24 o
   7   2   7       49.30       38.34      5.14 o
   8   2   7       10.04       10.96     11.54 o
  -8   3   7       32.23       37.08     12.75 o
  -7   3   7        7.49       12.55      5.74 o
  -6   3   7       27.03       20.17      4.51 o
  -5   3   7       11.56       11.65      2.83 o
  -4   3   7      161.40      149.27      4.07 o
  -3   3   7       69.40       79.50      3.01 o
  -2   3   7      135.12      170.61      7.45 o
  -1   3   7      371.05      428.55      8.68 o
   0   3   7      830.38      810.63     13.76 o
   1   3   7      389.68      449.80     20.49 o
   2   3   7      130.13      157.87      7.27 o
   3   3   7       70.80       84.64      5.10 o
   4   3   7      163.48      156.90      5.71 o
   5   3   7       11.02        3.01     13.72 o
   6   3   7       27.48       27.57      8.53 o
   7   3   7        7.44        5.19      4.24 o
   8   3   7       32.66       25.28     12.48 o
  -8   4   7        6.96       30.97     12.33 o
  -7   4   7       18.18       22.94      5.00 o
  -6   4   7      214.07      219.68      9.49 o
  -5   4   7       87.14       81.19      4.54 o
  -4   4   7      439.99      460.42      8.87 o
  -3   4   7      140.13      139.63      4.51 o
  -2   4   7     1013.68     1119.83     18.10 o
  -1   4   7      441.39      445.41      9.06 o
   0   4   7      437.96      475.05      9.58 o
   1   4   7      432.91      442.65      8.98 o
   2   4   7     1011.32     1087.45     21.94 o
   3   4   7      143.37      122.16     11.07 o
   4   4   7      450.77      462.71     12.93 o
   5   4   7       88.18       73.35      6.08 o
   6   4   7      213.33      206.48     13.38 o
   7   4   7       17.86       16.90      4.93 o
   8   4   7        7.35       19.17     11.38 o
  -8   5   7        3.22       13.54     11.06 o
  -7   5   7      113.27      108.01      7.66 o
  -6   5   7       20.27       11.80      3.46 o
  -5   5   7      109.62       97.82      5.16 o
  -4   5   7      275.49      292.03      5.76 o
  -3   5   7       73.16       63.60      3.17 o
  -2   5   7      744.76      774.01     26.66 o
  -1   5   7     1752.69     1991.83     30.20 o
   0   5   7      120.77      148.54      4.89 o
   1   5   7     1767.41     1987.14     30.08 o
   2   5   7      769.97      800.04     17.13 o
   3   5   7       83.82       69.31      3.85 o
   4   5   7      270.10      289.05     10.04 o
   5   5   7      106.76      108.19      6.99 o
   6   5   7       20.72       15.96      6.16 o
   7   5   7      111.24      120.45      8.51 o
   8   5   7        3.26       -2.42      9.22 o
  -8   6   7       15.93       30.97     11.90 o
  -7   6   7       69.11       76.19      7.35 o
  -6   6   7       51.33       53.80      4.70 o
  -5   6   7      122.21      127.08      6.37 o
  -4   6   7      141.37      140.90      4.86 o
  -3   6   7      239.64      233.59      5.81 o
  -2   6   7       84.43       95.86     11.45 o
  -1   6   7      947.38     1000.94     16.92 o
   0   6   7     1678.31     1830.05     28.29 o
   1   6   7      899.47      964.95     16.80 o
   2   6   7       87.88       98.71      4.71 o
   3   6   7      234.21      234.91      8.93 o
   4   6   7      142.42      144.12      7.80 o
   5   6   7      124.84      127.77      7.84 o
   6   6   7       50.96       43.97      5.83 o
   7   6   7       69.86       63.89     13.35 o
   8   6   7       15.77        8.59     10.90 o
  -8   7   7       47.26       47.99     13.27 o
  -7   7   7       24.86       30.39      4.66 o
  -6   7   7       75.45       73.36      5.27 o
  -5   7   7       37.45       30.48      3.96 o
  -4   7   7      431.70      407.20     10.07 o
  -3   7   7      557.08      538.17      8.95 o
  -2   7   7     5079.03     5221.30     74.30 o
  -1   7   7       80.88       88.06      6.24 o
   0   7   7       26.95       26.10      5.81 o
   1   7   7       87.92      102.83      4.86 o
   2   7   7     5062.98     5238.49     74.05 o
   3   7   7      560.72      532.92     11.33 o
   4   7   7      443.17      438.87     13.27 o
   5   7   7       40.41       34.73      8.11 o
   6   7   7       76.72       85.21      8.66 o
   7   7   7       25.00       26.12      5.89 o
   8   7   7       48.37       64.68     15.64 o
  -8   8   7       15.37       10.11      6.72 o
  -7   8   7       26.85       23.17      4.68 o
  -6   8   7       74.42       70.87      5.46 o
  -5   8   7       35.20       30.17      5.27 o
  -4   8   7      176.99      170.12      8.17 o
  -3   8   7      518.47      504.15      8.37 o
  -2   8   7     1041.90     1032.94     15.64 o
  -1   8   7      650.88      626.93     12.50 o
   0   8   7      186.21      199.86      7.74 o
   1   8   7      636.66      588.52     12.27 o
   2   8   7     1039.33     1052.36     18.31 o
   3   8   7      522.69      496.48      9.51 o
   4   8   7      173.90      159.94      8.78 o
   5   8   7       34.84       33.29      5.60 o
   6   8   7       74.77       68.39      7.22 o
   7   8   7       27.04       36.81      6.46 o
   8   8   7       15.57       33.34     13.80 o
  -8   9   7       11.51       18.67      4.99 o
  -7   9   7        0.54       -3.99      3.99 o
  -6   9   7       16.48       21.12      4.49 o
  -5   9   7        5.38        3.66      3.49 o
  -4   9   7       53.13       66.69      4.76 o
  -3   9   7      132.41      133.81      5.35 o
  -2   9   7       47.50       43.73      3.51 o
  -1   9   7      423.99      471.86     10.87 o
   0   9   7      914.28     1062.72     18.98 o
   1   9   7      425.51      473.34     10.76 o
   2   9   7       49.90       47.42      3.84 o
   3   9   7      132.74      135.73      5.61 o
   4   9   7       52.92       55.71      8.35 o
   5   9   7        5.22        2.49      4.40 o
   6   9   7       16.29       17.97      6.35 o
   7   9   7        0.54        0.60      5.46 o
   8   9   7       11.97       13.39      6.74 o
  -8  10   7       11.50       10.64      5.48 o
  -7  10   7       41.44       38.44      5.50 o
  -6  10   7       40.77       42.15      5.08 o
  -5  10   7        1.83        5.34      3.65 o
  -4  10   7      351.20      373.96     11.33 o
  -3  10   7      901.12      917.23     15.05 o
  -2  10   7       57.19       53.90      3.33 o
  -1  10   7       21.44       10.69      3.43 o
   0  10   7      103.44       91.42      5.11 o
   1  10   7       22.90       18.77      3.60 o
   2  10   7       55.43       50.54      4.18 o
   3  10   7      891.49      930.30     15.18 o
   4  10   7      343.95      354.28     12.98 o
   5  10   7        1.95       -4.07      7.35 o
   6  10   7       40.94       41.79      6.73 o
   7  10   7       41.61       42.49      7.34 o
   8  10   7       11.37       27.11     13.22 o
  -8  11   7        4.52        5.79      5.79 o
  -7  11   7       22.58       15.28      4.97 o
  -6  11   7       31.92       26.27      4.96 o
  -5  11   7       43.43       40.67      6.68 o
  -4  11   7        4.81       11.05      5.39 o
  -3  11   7     1072.66     1081.23     15.11 o
  -2  11   7       71.70       66.13      3.32 o
  -1  11   7       69.83       65.99      4.98 o
   0  11   7       28.30       36.43      6.09 o
   1  11   7       71.05       62.92      5.10 o
   2  11   7       70.63       61.26      4.02 o
   3  11   7     1065.47     1048.40     17.15 o
   4  11   7        5.19        0.89      4.74 o
   5  11   7       43.46       53.23      6.81 o
   6  11   7       31.46       39.85     10.09 o
   7  11   7       22.88       24.87      7.18 o
   8  11   7        4.44       13.71      8.51 o
  -7  12   7       23.56       31.86      5.99 o
  -6  12   7      107.42      128.84      7.46 o
  -5  12   7       46.97       49.30      5.29 o
  -4  12   7      203.67      219.79      9.12 o
  -3  12   7       17.94       19.77      3.14 o
  -2  12   7      364.94      393.38      7.64 o
  -1  12   7       38.53       34.06      4.02 o
   0  12   7      343.36      259.71      8.67 o
   1  12   7       39.65       32.45      4.38 o
   2  12   7      368.79      390.07      9.19 o
   3  12   7       16.07       19.24      3.76 o
   4  12   7      198.63      177.30     21.75 o
   5  12   7       46.02       35.41      6.62 o
   6  12   7      108.43      127.20      9.60 o
   7  12   7       24.51       25.14      5.59 o
  -7  13   7        9.95        8.49      6.13 o
  -6  13   7        7.69       -1.41      5.55 o
  -5  13   7        4.07        5.62      4.23 o
  -4  13   7       10.99       18.48      4.65 o
  -3  13   7      660.36      664.56     11.19 o
  -2  13   7      172.07      171.35      5.17 o
  -1  13   7      563.91      534.43     11.48 o
   0  13   7      218.06      212.52      5.75 o
   1  13   7      564.06      523.03     12.97 o
   2  13   7      170.73      167.69     11.17 o
   3  13   7      654.70      680.98     13.18 o
   4  13   7       11.64       18.38      5.36 o
   5  13   7        4.12       10.24      5.83 o
   6  13   7        7.85       11.44      8.30 o
   7  13   7        9.70       10.94      5.36 o
  -7  14   7        7.34        6.82      6.67 o
  -6  14   7       33.61       46.90      7.54 o
  -5  14   7       59.57       61.36      7.71 o
  -4  14   7       66.71       58.73      8.06 o
  -3  14   7       19.88       14.32      5.08 o
  -2  14   7       46.25       40.66      7.29 o
  -1  14   7      172.63      167.93      6.99 o
   0  14   7      221.60      236.50      7.70 o
   1  14   7      175.72      181.87      8.28 o
   2  14   7       49.25       44.08      4.49 o
   3  14   7       20.23       14.26      3.87 o
   4  14   7       66.90       58.40      7.30 o
   5  14   7       59.73       70.22      7.81 o
   6  14   7       33.77       39.94      6.03 o
   7  14   7        7.30       11.23      5.40 o
  -7  15   7        4.14        2.98      6.68 o
  -6  15   7       26.16       19.03      7.30 o
  -5  15   7       19.85       11.82      6.37 o
  -4  15   7       43.34       50.98     16.25 o
  -3  15   7       54.61       59.39      5.98 o
  -2  15   7       40.85       36.42      4.55 o
  -1  15   7       67.24       58.68      5.51 o
   0  15   7      194.26      185.57      7.35 o
   1  15   7       70.09       63.51      5.49 o
   2  15   7       43.39       41.00      4.32 o
   3  15   7       54.85       66.91      6.11 o
   4  15   7       41.82       52.54      7.10 o
   5  15   7       20.78       19.84      5.41 o
   6  15   7       26.28       32.04      6.13 o
   7  15   7        4.28        4.92      6.76 o
  -7  16   7        0.82        2.53      8.90 o
  -6  16   7        1.65        4.17      6.47 o
  -5  16   7       10.10        9.31      6.42 o
  -4  16   7       24.29        9.87      8.11 o
  -3  16   7        6.72       -0.74      5.52 o
  -2  16   7      338.73      326.21      9.89 o
  -1  16   7       16.93       15.61      4.30 o
   0  16   7      338.92      286.29      9.29 o
   1  16   7       17.43       12.39      3.47 o
   2  16   7      337.66      327.15      8.65 o
   3  16   7        7.73        1.05      4.51 o
   4  16   7       24.10       21.13      5.32 o
   5  16   7       10.26       -4.85      6.41 o
   6  16   7        1.56        4.09      5.16 o
   7  16   7        0.63        4.00      7.22 o
  -6  17   7        9.63       10.80      7.08 o
  -5  17   7       34.61       45.51     13.75 o
  -4  17   7       15.34        5.92      7.53 o
  -3  17   7       90.02       80.88      6.89 o
  -2  17   7       77.73       70.24      5.69 o
  -1  17   7      160.69      129.98      7.28 o
   0  17   7       21.18       23.07      4.69 o
   1  17   7      160.63      138.69      7.28 o
   2  17   7       75.85       71.29      5.02 o
   3  17   7       92.66       74.10      6.59 o
   4  17   7       15.02       13.01      5.16 o
   5  17   7       33.84       41.45      7.49 o
   6  17   7        9.76        0.92      5.58 o
  -6  18   7       43.38       53.50     12.83 o
  -5  18   7       15.99       11.56      7.46 o
  -4  18   7       40.52       39.43      8.13 o
  -3  18   7       49.48       49.37      8.08 o
  -2  18   7       20.72       20.27      4.87 o
  -1  18   7       38.82       41.97      5.49 o
   0  18   7       85.07       79.77      9.01 o
   1  18   7       39.84       48.56      4.56 o
   2  18   7       19.67       23.30      4.14 o
   3  18   7       47.86       55.16      6.33 o
   4  18   7       40.44       21.93      5.87 o
   5  18   7       16.05       14.51      6.05 o
   6  18   7       42.84       54.97      9.99 o
  -6  19   7       17.69       25.67     10.85 o
  -5  19   7       25.74       30.11     16.46 o
  -4  19   7        5.28       -0.12      6.68 o
  -3  19   7       93.00      102.43     10.09 o
  -2  19   7       46.47       58.39      6.38 o
  -1  19   7      159.58      191.09      8.63 o
   0  19   7       91.08       99.89      6.86 o
   1  19   7      161.20      187.83      8.58 o
   2  19   7       46.18       40.47      5.61 o
   3  19   7       92.24      106.08      7.79 o
   4  19   7        5.55        3.28      5.35 o
   5  19   7       25.71       20.62      8.00 o
   6  19   7       17.95       23.83      6.90 o
  -5  20   7        1.08       -0.59      7.15 o
  -4  20   7        7.97       12.06      9.96 o
  -3  20   7       27.10       25.82     13.46 o
  -2  20   7       16.15       27.86      5.46 o
  -1  20   7       48.05       55.65      6.89 o
   0  20   7      282.98      316.98     11.08 o
   1  20   7       48.94       44.09      5.93 o
   2  20   7       16.09       24.35      5.40 o
   3  20   7       26.75       25.11      8.18 o
   4  20   7        8.37       16.60      7.84 o
   5  20   7        1.04        0.35      7.35 o
  -5  21   7       40.00       58.05     15.59 o
  -4  21   7        5.59        6.44      7.53 o
  -3  21   7        4.83        8.52      7.66 o
  -2  21   7       36.84       40.89      6.97 o
  -1  21   7       39.23       35.88      5.93 o
   0  21   7        2.16        0.74      5.09 o
   1  21   7       39.69       52.40      6.86 o
   2  21   7       37.06       42.58      6.49 o
   3  21   7        4.70       11.91     10.85 o
   4  21   7        5.61       -1.73      7.36 o
   5  21   7       40.14       45.82      9.35 o
  -4  22   7       10.93        8.08      8.10 o
  -3  22   7        7.14        0.36      7.76 o
  -2  22   7        8.21       13.76      6.38 o
  -1  22   7        6.05       -3.11      5.12 o
   0  22   7       31.76       36.93      8.23 o
   1  22   7        5.83       -1.30      5.19 o
   2  22   7        8.08        2.06      6.43 o
   3  22   7        7.16       18.93      8.45 o
   4  22   7       10.83       10.54      8.16 o
  -4  23   7        0.02        7.51      8.30 o
  -3  23   7        3.86        1.96      8.29 o
  -2  23   7        7.68       -2.62      7.83 o
  -1  23   7        3.98        2.56      5.54 o
   0  23   7        7.16       -1.97      5.49 o
   1  23   7        3.94        0.71      5.59 o
   2  23   7        7.81        8.59      8.40 o
   3  23   7        3.92       -4.03      9.72 o
   4  23   7        0.01       -7.58      7.58 o
  -3  24   7        4.50        8.50      9.43 o
  -2  24   7        0.76        2.11     11.88 o
  -1  24   7        7.38        5.69      5.86 o
   0  24   7        3.98       -2.55      5.81 o
   1  24   7        7.27        9.66      7.94 o
   2  24   7        0.70        2.48     11.30 o
   3  24   7        4.33       -0.70     15.09 o
  -2  25   7       12.23       23.62     10.61 o
  -1  25   7        8.56        7.58     12.57 o
   0  25   7        0.98        3.67      6.00 o
   1  25   7        8.69       11.39      6.22 o
   2  25   7       12.19        3.46      8.52 o
  -1  26   7        2.20       -0.38      7.20 o
   0  26   7        1.73        3.94      6.34 o
   1  26   7        2.20        9.71      7.82 o
   0   0   8     8817.12     8751.78    208.64 o
   1   0   8      245.12      248.39      7.56 o
   2   0   8     1277.35     1389.06     26.44 o
   3   0   8      548.48      557.65     14.44 o
   4   0   8      220.79      193.89      6.28 o
   5   0   8      218.96      196.47     14.80 o
   6   0   8      164.27      184.59      8.56 o
   7   0   8       50.39       54.33      5.85 o
   8   0   8        8.33        1.42     10.64 o
  -8   1   8       12.69        6.16     10.69 o
  -7   1   8       42.08       50.53      7.58 o
  -6   1   8      114.66      122.36      7.37 o
  -5   1   8      329.87      326.46     11.08 o
  -4   1   8       96.45      105.10      6.89 o
  -3   1   8       81.17       66.06      4.61 o
  -2   1   8      689.59      744.87     15.92 o
  -1   1   8     1923.06     1946.41     35.55 o
   0   1   8       55.46       52.02      9.45 o
   1   1   8     1902.86     1914.48     35.46 o
   2   1   8      682.69      740.14     15.83 o
   3   1   8       87.66       78.65      5.53 o
   4   1   8       93.88      100.86      5.13 o
   5   1   8      331.68      327.98     14.38 o
   6   1   8      116.09      113.24      7.26 o
   7   1   8       41.27       41.74      5.60 o
   8   1   8       12.19        4.90     10.38 o
  -8   2   8       35.39       49.88     13.48 o
  -7   2   8       74.89       87.98      6.67 o
  -6   2   8      111.48      109.22      7.34 o
  -5   2   8      298.33      314.16     17.67 o
  -4   2   8      371.17      384.84     10.41 o
  -3   2   8      853.56      851.59     12.71 o
  -2   2   8     2863.33     3062.39     44.35 o
  -1   2   8     1091.57     1066.32     24.55 o
   0   2   8     1314.64     1393.94     30.23 o
   1   2   8     1106.06     1087.14     21.58 o
   2   2   8     2854.72     3077.04     54.27 o
   3   2   8      855.04      820.42     14.73 o
   4   2   8      383.92      396.82     11.69 o
   5   2   8      295.28      271.56     10.50 o
   6   2   8      109.41      118.39      7.57 o
   7   2   8       75.72       71.37     23.26 o
   8   2   8       34.17       42.30     13.69 o
  -8   3   8        0.59       23.60     11.59 o
  -7   3   8       17.66       23.49     13.75 o
  -6   3   8      216.25      194.69     12.46 o
  -5   3   8       55.22       52.47      5.19 o
  -4   3   8      294.60      307.82      6.79 o
  -3   3   8       36.54       37.66      2.74 o
  -2   3   8      276.42      300.54      8.21 o
  -1   3   8      957.83      937.48     15.75 o
   0   3   8     1265.82     1164.76     18.92 o
   1   3   8      937.68      911.59     19.16 o
   2   3   8      290.63      319.28      9.40 o
   3   3   8       36.94       45.02      3.27 o
   4   3   8      297.29      312.59     10.24 o
   5   3   8       57.89       54.60      5.53 o
   6   3   8      216.09      213.33      9.69 o
   7   3   8       17.13       24.18      5.23 o
   8   3   8        0.59        5.64     11.01 o
  -8   4   8        0.06       10.80     10.27 o
  -7   4   8      213.69      198.33     10.26 o
  -6   4   8       61.05       65.80      6.05 o
  -5   4   8       83.36       84.22      4.84 o
  -4   4   8        2.98       -1.76      1.76 o
  -3   4   8     1100.90     1106.50     16.28 o
  -2   4   8        4.12       -2.10      2.26 o
  -1   4   8     3456.24     3797.25     53.84 o
   0   4   8       16.58       15.19      2.38 o
   1   4   8     3426.07     3660.99     65.76 o
   2   4   8        4.21        1.62      2.64 o
   3   4   8     1133.09     1142.15     19.02 o
   4   4   8        3.15        3.17      7.69 o
   5   4   8       83.07       80.59      6.29 o
   6   4   8       60.93       65.16      6.74 o
   7   4   8      212.07      227.66     10.75 o
   8   4   8        0.11       20.38     12.27 o
  -8   5   8        8.51       -0.05     10.64 o
  -7   5   8       47.55       51.41      6.56 o
  -6   5   8       65.99       64.76      4.87 o
  -5   5   8        4.47       -0.46      2.94 o
  -4   5   8      103.52       95.60      4.10 o
  -3   5   8       45.71       57.77      3.16 o
  -2   5   8      126.20      114.34      7.58 o
  -1   5   8     1373.35     1409.87     22.73 o
   0   5   8      574.36      611.51     11.81 o
   1   5   8     1370.35     1408.69     22.59 o
   2   5   8      131.95      116.50      9.90 o
   3   5   8       46.00       51.75      3.65 o
   4   5   8      104.56       91.86      6.35 o
   5   5   8        3.90       -3.90      3.90 o
   6   5   8       66.90       57.78      7.16 o
   7   5   8       46.81       49.78      6.66 o
   8   5   8        8.72        1.47     10.90 o
  -8   6   8        7.00        5.74     10.64 o
  -7   6   8       12.90       13.38      5.30 o
  -6   6   8       80.77       86.57     13.02 o
  -5   6   8        9.40        7.67      3.32 o
  -4   6   8      606.33      601.44     12.66 o
  -3   6   8      111.54      121.12      3.97 o
  -2   6   8      484.41      477.61     10.48 o
  -1   6   8       87.86       82.75      4.19 o
   0   6   8      902.32     1124.55     19.09 o
   1   6   8       91.77       79.53      4.24 o
   2   6   8      484.01      487.74     10.41 o
   3   6   8      108.56      116.58      5.39 o
   4   6   8      600.15      588.43     16.22 o
   5   6   8       11.25        7.57      4.43 o
   6   6   8       82.26       72.08      6.76 o
   7   6   8       13.24       19.05      5.68 o
   8   6   8        7.15        7.74     11.11 o
  -8   7   8        4.38       10.05      6.64 o
  -7   7   8       13.88        9.66      4.91 o
  -6   7   8       18.10       21.77      4.18 o
  -5   7   8       70.17       74.56      5.00 o
  -4   7   8        7.88       11.09      3.20 o
  -3   7   8      663.16      688.45     10.24 o
  -2   7   8      969.10      959.46     17.26 o
  -1   7   8      391.49      322.01      8.44 o
   0   7   8     3858.92     4247.42     61.39 o
   1   7   8      404.82      339.28     10.61 o
   2   7   8      966.23      944.55     16.98 o
   3   7   8      646.21      661.00     13.55 o
   4   7   8        7.60       12.21      4.28 o
   5   7   8       71.16       70.38      6.68 o
   6   7   8       18.47       11.95      8.66 o
   7   7   8       13.77        8.98      5.52 o
   8   7   8        4.59        9.38     11.90 o
  -8   8   8       23.92       20.66      6.63 o
  -7   8   8        7.68        6.25      4.13 o
  -6   8   8       53.81       55.67      5.12 o
  -5   8   8        5.15        8.01      3.43 o
  -4   8   8      490.31      505.09     11.76 o
  -3   8   8      275.54      280.96      6.10 o
  -2   8   8      485.44      494.05     11.58 o
  -1   8   8       47.77       46.27      3.79 o
   0   8   8     1264.48     1348.80     30.29 o
   1   8   8       48.49       46.89      3.73 o
   2   8   8      509.02      515.36     11.15 o
   3   8   8      275.17      277.51     12.36 o
   4   8   8      483.09      484.12     15.11 o
   5   8   8        5.35       -1.67      4.29 o
   6   8   8       52.68       62.66      7.22 o
   7   8   8        7.66       10.60      5.66 o
   8   8   8       23.22       11.90     12.43 o
  -8   9   8        0.55        2.54      6.09 o
  -7   9   8        6.11        6.02      4.43 o
  -6   9   8       25.94       32.92      4.82 o
  -5   9   8      159.44      179.76      7.75 o
  -4   9   8      231.04      252.10      8.42 o
  -3   9   8      181.97      181.51      5.30 o
  -2   9   8      403.59      425.94     10.45 o
  -1   9   8      486.98      491.91     11.43 o
   0   9   8      125.25      115.63      5.65 o
   1   9   8      496.48      476.94     11.17 o
   2   9   8      401.27      427.34     10.27 o
   3   9   8      177.89      164.91      5.93 o
   4   9   8      231.43      249.18     19.04 o
   5   9   8      159.87      170.03      9.76 o
   6   9   8       24.83       24.31      7.30 o
   7   9   8        6.40       -5.37      5.37 o
   8   9   8        0.48      -10.69     10.69 o
  -8  10   8       17.92       27.51      5.65 o
  -7  10   8       22.65       35.83      5.54 o
  -6  10   8       14.05       14.23      4.54 o
  -5  10   8       34.42       30.31      4.51 o
  -4  10   8       10.53        4.38      3.57 o
  -3  10   8      282.04      264.71      6.60 o
  -2  10   8      330.77      332.87      6.85 o
  -1  10   8       96.54      102.79      7.59 o
   0  10   8      194.47      190.89      9.29 o
   1  10   8       90.63       99.08      8.80 o
   2  10   8      334.18      326.96      9.20 o
   3  10   8      284.28      272.16      7.69 o
   4  10   8        9.65        9.99      5.05 o
   5  10   8       32.78       30.19      8.32 o
   6  10   8       14.23       13.78     10.75 o
   7  10   8       23.51       31.99      7.06 o
   8  10   8       18.30       30.39     14.01 o
  -7  11   8        1.60        2.21      4.89 o
  -6  11   8       50.18       58.63      6.00 o
  -5  11   8      104.21       91.57      6.20 o
  -4  11   8       75.83       67.99      5.18 o
  -3  11   8      158.12      143.52      5.21 o
  -2  11   8       41.30       50.42      3.61 o
  -1  11   8       79.14       77.17      6.44 o
   0  11   8      371.90      330.46     15.91 o
   1  11   8       83.08       88.98      5.56 o
   2  11   8       40.25       50.07      4.79 o
   3  11   8      159.90      149.81      6.49 o
   4  11   8       76.74       61.52      9.43 o
   5  11   8      104.22      105.19     14.72 o
   6  11   8       47.99       56.27      7.43 o
   7  11   8        1.54       12.01      6.40 o
  -7  12   8       11.25       26.87      6.42 o
  -6  12   8        2.79        1.04      4.32 o
  -5  12   8      172.19      177.63      8.46 o
  -4  12   8       84.35       79.09      5.55 o
  -3  12   8      226.40      197.97      5.97 o
  -2  12   8      153.60      152.45      5.03 o
  -1  12   8      613.51      608.72     17.23 o
   0  12   8       80.21       76.27      5.62 o
   1  12   8      606.57      626.62     14.35 o
   2  12   8      153.03      150.33      6.20 o
   3  12   8      234.58      208.57      7.30 o
   4  12   8       84.56       67.58      8.95 o
   5  12   8      174.53      176.91     16.25 o
   6  12   8        2.84       10.87      6.25 o
   7  12   8       11.73       14.96      6.73 o
  -7  13   8        1.14       -0.49      5.75 o
  -6  13   8        0.77        0.31      5.56 o
  -5  13   8       12.93       11.14      4.54 o
  -4  13   8       87.07       88.07      5.72 o
  -3  13   8      144.96      151.82      5.36 o
  -2  13   8       53.19       46.28      3.35 o
  -1  13   8      272.25      260.69      8.02 o
   0  13   8       20.82       13.79      6.14 o
   1  13   8      273.06      277.03      9.47 o
   2  13   8       58.08       53.31      4.43 o
   3  13   8      146.05      151.36      7.72 o
   4  13   8       83.85       69.40      7.54 o
   5  13   8       12.92       23.13      6.09 o
   6  13   8        0.66        8.17      6.07 o
   7  13   8        1.09       -4.83      4.83 o
  -7  14   8       16.18        2.79     11.32 o
  -6  14   8       82.85       95.44      9.01 o
  -5  14   8        7.27        5.07      5.75 o
  -4  14   8      131.61      140.42      9.61 o
  -3  14   8       29.29       22.48      5.64 o
  -2  14   8       35.11       25.51      2.97 o
  -1  14   8       20.83        7.73      3.69 o
   0  14   8       39.04       33.80      4.85 o
   1  14   8       19.20       10.61      4.24 o
   2  14   8       36.97       32.77      5.08 o
   3  14   8       29.10       27.38      4.08 o
   4  14   8      134.19      138.23      9.85 o
   5  14   8        7.82       10.14      9.43 o
   6  14   8       83.52      106.73      9.73 o
   7  14   8       15.88       21.06      7.48 o
  -7  15   8        6.88        3.82      6.64 o
  -6  15   8        2.02        1.52      6.15 o
  -5  15   8       53.71       52.88      7.73 o
  -4  15   8       35.49       24.67      6.70 o
  -3  15   8      146.37      149.68      7.97 o
  -2  15   8        0.80       -3.39      3.39 o
  -1  15   8      308.18      285.77      8.99 o
   0  15   8        6.21        2.81      4.62 o
   1  15   8      313.24      305.16     10.68 o
   2  15   8        0.80       -3.33      3.33 o
   3  15   8      144.34      140.86      6.46 o
   4  15   8       35.44       38.62      6.83 o
   5  15   8       54.12       59.32      8.26 o
   6  15   8        1.93        9.80      5.43 o
   7  15   8        6.66       -1.55      5.37 o
  -6  16   8        2.51        4.16      6.74 o
  -5  16   8        2.83       11.50      6.68 o
  -4  16   8       95.40       75.75      9.56 o
  -3  16   8       43.02       53.11      6.05 o
  -2  16   8      279.12      283.16      9.45 o
  -1  16   8       20.22       20.82      5.01 o
   0  16   8        0.71        1.33      3.84 o
   1  16   8       20.47       16.59      4.43 o
   2  16   8      279.68      296.62      9.11 o
   3  16   8       43.37       58.85      7.42 o
   4  16   8       97.97       94.26      9.02 o
   5  16   8        2.65        1.91      4.92 o
   6  16   8        2.76        3.67      5.37 o
  -6  17   8        2.32       -0.57      6.91 o
  -5  17   8       36.06       51.80     16.78 o
  -4  17   8        2.56        2.89      6.40 o
  -3  17   8       11.62       20.18      6.81 o
  -2  17   8        2.68        3.47      4.30 o
  -1  17   8       97.27       93.74      6.24 o
   0  17   8       36.94       39.24      5.07 o
   1  17   8       92.24       96.93      5.20 o
   2  17   8        2.32        3.69      3.67 o
   3  17   8       11.64       12.32      4.99 o
   4  17   8        2.39       -1.37      5.03 o
   5  17   8       37.00       29.82      6.60 o
   6  17   8        2.60       -1.13      5.62 o
  -6  18   8        1.94        1.71      7.21 o
  -5  18   8       25.91       30.60      8.23 o
  -4  18   8       23.71       35.35      8.22 o
  -3  18   8       17.13       21.35      6.99 o
  -2  18   8      104.96      127.42      7.36 o
  -1  18   8       24.98       15.36      5.26 o
   0  18   8        7.62        6.76      4.59 o
   1  18   8       26.78       29.20      4.24 o
   2  18   8      103.99      117.20      5.91 o
   3  18   8       17.44       14.14      5.20 o
   4  18   8       23.42       31.19      5.91 o
   5  18   8       26.08       25.92      6.36 o
   6  18   8        2.06        7.63      6.17 o
  -6  19   8       16.30       21.44     11.69 o
  -5  19   8        1.18        3.73      7.48 o
  -4  19   8       12.72       24.78      8.14 o
  -3  19   8       30.48       20.36      7.43 o
  -2  19   8       67.05       85.77      6.56 o
  -1  19   8       16.04       14.65      4.99 o
   0  19   8        1.96        2.57      4.66 o
   1  19   8       16.05       15.07      5.09 o
   2  19   8       64.42       74.63      6.84 o
   3  19   8       30.46       24.08      9.05 o
   4  19   8       12.47        9.89      5.57 o
   5  19   8        1.18       14.64      5.95 o
   6  19   8       16.40        9.88      7.95 o
  -5  20   8        5.25        9.23      8.12 o
  -4  20   8        4.18        9.65      7.78 o
  -3  20   8        0.50       10.45      7.42 o
  -2  20   8       33.61       27.93      6.53 o
  -1  20   8       19.95       22.55      5.44 o
   0  20   8        5.49        1.15      6.46 o
   1  20   8       21.30       26.17      5.49 o
   2  20   8       33.29       49.52      6.17 o
   3  20   8        0.48       -6.61      6.61 o
   4  20   8        4.25        4.92      7.28 o
   5  20   8        4.94        4.87      7.12 o
  -5  21   8       11.46       15.07      8.95 o
  -4  21   8       19.33       36.54      9.65 o
  -3  21   8        4.14       -2.96      7.41 o
  -2  21   8        1.52       10.40      6.08 o
  -1  21   8       65.44       69.82      6.82 o
   0  21   8        3.59        0.08      5.31 o
   1  21   8       65.38       80.96      8.51 o
   2  21   8        1.53        3.09      6.06 o
   3  21   8        3.98       -4.83      8.69 o
   4  21   8       19.27       29.68      8.66 o
   5  21   8       11.31       14.81     12.93 o
  -4  22   8        9.42       10.19      8.19 o
  -3  22   8       10.96       13.10      8.54 o
  -2  22   8        3.82       -1.35      6.02 o
  -1  22   8       14.74       22.94      5.69 o
   0  22   8        0.12        2.35      5.25 o
   1  22   8       14.30       13.12      6.51 o
   2  22   8        3.87        0.51      7.73 o
   3  22   8       11.23       19.13      9.40 o
   4  22   8        9.51       -0.84      7.91 o
  -4  23   8        2.55       -7.82      7.82 o
  -3  23   8        2.75       -4.78      8.03 o
  -2  23   8       13.45        9.92      8.44 o
  -1  23   8       36.21       44.57      6.84 o
   0  23   8        7.61        7.97      5.86 o
   1  23   8       36.04       32.33      6.54 o
   2  23   8       13.65       15.49      8.45 o
   3  23   8        2.78        7.16      8.32 o
   4  23   8        2.45       -6.56      7.73 o
  -3  24   8        2.07        3.53      8.66 o
  -2  24   8        4.69        3.92      8.53 o
  -1  24   8        0.79        1.66      5.68 o
   0  24   8        3.15       11.61      6.29 o
   1  24   8        0.77        4.65      5.87 o
   2  24   8        4.59       14.29     10.32 o
   3  24   8        2.05       -0.25      8.61 o
  -2  25   8        4.56       -3.23     11.40 o
  -1  25   8        3.99        8.58      7.24 o
   0  25   8        5.00       -3.22      5.96 o
   1  25   8        3.92        2.12      7.21 o
   2  25   8        4.47       -6.16      8.35 o
  -1  26   8        6.22        1.18      7.45 o
   0  26   8        0.96        1.81      6.39 o
   1  26   8        6.30        2.79      9.44 o
   1   0   9      981.85     1147.90     23.04 o
   2   0   9      227.71      285.67     15.80 o
   3   0   9      147.84      104.65      5.38 o
   4   0   9       13.18        7.58      4.23 o
   5   0   9       98.38      106.77     12.51 o
   6   0   9       68.69       67.37      6.10 o
   7   0   9        3.22       13.26     11.51 o
   8   0   9        6.16       11.96     11.75 o
  -8   1   9        0.67       -7.43     10.22 o
  -7   1   9       19.47       16.92      7.22 o
  -6   1   9       22.36       25.44      5.32 o
  -5   1   9      163.11      142.22      7.67 o
  -4   1   9      175.91      170.34      9.15 o
  -3   1   9      310.35      315.40      9.22 o
  -2   1   9       83.97       94.78     17.80 o
  -1   1   9     1881.33     1916.83     35.96 o
   0   1   9      363.39      322.61     28.15 o
   1   1   9     1894.66     1955.34     36.09 o
   2   1   9       80.78       90.91      8.51 o
   3   1   9      315.96      328.17      9.06 o
   4   1   9      180.76      175.38      8.06 o
   5   1   9      164.60      146.31      7.94 o
   6   1   9       23.53       15.72      4.54 o
   7   1   9       18.73       17.07      5.02 o
   8   1   9        0.65       -7.85     10.22 o
  -8   2   9       33.00       30.34     12.64 o
  -7   2   9       42.72       34.23     11.43 o
  -6   2   9       10.41        6.54      5.11 o
  -5   2   9       75.68       73.30     10.72 o
  -4   2   9      966.06      974.58     14.75 o
  -3   2   9      406.63      411.93     11.02 o
  -2   2   9      977.72      914.07     18.99 o
  -1   2   9      160.28      163.94     13.46 o
   0   2   9     1791.75     1904.94     35.68 o
   1   2   9      173.17      182.49      6.85 o
   2   2   9      960.33      871.86     22.41 o
   3   2   9      423.33      435.40     11.05 o
   4   2   9      968.83      931.29     16.56 o
   5   2   9       73.93       73.03     12.30 o
   6   2   9       11.19       19.51      4.78 o
   7   2   9       42.96       41.47      7.74 o
   8   2   9       34.11       55.46     14.22 o
  -8   3   9        4.79       12.27     10.32 o
  -7   3   9       30.52       31.82      6.05 o
  -6   3   9      153.94      183.97      9.32 o
  -5   3   9      322.24      317.85     11.12 o
  -4   3   9      419.96      425.10      9.62 o
  -3   3   9      671.26      687.37     11.37 o
  -2   3   9     2540.57     2651.52     38.87 o
  -1   3   9     1355.06     1351.52     21.89 o
   0   3   9     2105.74     2166.35     40.17 o
   1   3   9     1388.65     1371.23     26.87 o
   2   3   9     2510.01     2566.62     47.36 o
   3   3   9      676.03      685.58     15.43 o
   4   3   9      430.21      432.23      9.48 o
   5   3   9      322.94      317.45     12.38 o
   6   3   9      156.53      163.73     16.49 o
   7   3   9       30.38       34.36      8.80 o
   8   3   9        4.59        8.64     11.38 o
  -8   4   9       50.96       38.71     13.27 o
  -7   4   9        0.26        9.60      5.22 o
  -6   4   9        5.25       10.99      4.90 o
  -5   4   9      216.88      200.34      7.12 o
  -4   4   9      822.01      803.28     12.89 o
  -3   4   9       53.59       55.24      3.19 o
  -2   4   9     1062.16      984.87     17.15 o
  -1   4   9       89.56       97.04      4.64 o
   0   4   9       24.14       21.64      2.85 o
   1   4   9       85.75      100.85      6.00 o
   2   4   9     1078.69      999.36     20.93 o
   3   4   9       53.36       45.52      4.20 o
   4   4   9      833.00      791.80     20.31 o
   5   4   9      207.78      185.42     23.52 o
   6   4   9        5.04       -2.91      7.11 o
   7   4   9        0.26       -3.89      4.95 o
   8   4   9       50.99       62.15     15.49 o
  -8   5   9       10.01       32.60     12.54 o
  -7   5   9       68.93       86.84      7.77 o
  -6   5   9        5.00       -0.36      4.30 o
  -5   5   9      193.91      195.01      7.34 o
  -4   5   9       12.36        7.90      3.85 o
  -3   5   9       80.50       82.19      3.80 o
  -2   5   9        0.90       -2.36      2.36 o
  -1   5   9     3540.68     3893.73     56.19 o
   0   5   9      238.02      226.30     11.04 o
   1   5   9     3498.39     3855.54     55.99 o
   2   5   9        0.70       -5.24      5.24 o
   3   5   9       77.78       76.27     10.59 o
   4   5   9       11.13        2.71      6.82 o
   5   5   9      190.78      203.03     10.61 o
   6   5   9        4.41       -4.13      4.13 o
   7   5   9       70.41       74.63      7.47 o
   8   5   9       10.39       -4.21     11.27 o
  -8   6   9       15.22       26.97     12.01 o
  -7   6   9       13.39       18.38      5.64 o
  -6   6   9       56.26       56.15      4.87 o
  -5   6   9      196.90      188.54      9.08 o
  -4   6   9       28.79       21.39      5.33 o
  -3   6   9      342.88      313.67      8.11 o
  -2   6   9      435.46      412.31      9.78 o
  -1   6   9      297.87      319.65     22.47 o
   0   6   9      352.78      379.44      9.33 o
   1   6   9      298.21      301.51     13.73 o
   2   6   9      435.93      412.57     11.82 o
   3   6   9      342.19      300.64      9.30 o
   4   6   9       27.34       13.06      4.35 o
   5   6   9      196.12      162.94     11.56 o
   6   6   9       55.45       55.20      6.62 o
   7   6   9       13.05        5.45      5.67 o
   8   6   9       15.38       26.76     13.12 o
  -8   7   9       14.87       20.82      6.58 o
  -7   7   9       13.29        9.81      9.24 o
  -6   7   9       33.68       23.17      4.34 o
  -5   7   9        0.16        0.70      3.27 o
  -4   7   9      197.21      182.39      7.12 o
  -3   7   9      203.30      210.39      5.30 o
  -2   7   9      365.32      390.06     19.74 o
  -1   7   9       13.78       15.77      3.09 o
   0   7   9     1925.68     2115.07     47.60 o
   1   7   9       13.62        7.14      2.81 o
   2   7   9      367.72      385.98      9.50 o
   3   7   9      203.44      206.12      7.14 o
   4   7   9      200.67      169.14      8.86 o
   5   7   9        0.23       -4.18      4.18 o
   6   7   9       34.26       27.10      8.06 o
   7   7   9       13.72        3.14      5.29 o
   8   7   9       14.96       37.61     13.43 o
  -8   8   9        1.23        2.92      6.28 o
  -7   8   9       62.79       59.69      7.82 o
  -6   8   9       49.77       50.83      5.25 o
  -5   8   9       62.31       75.02      5.39 o
  -4   8   9       14.83       14.55      3.68 o
  -3   8   9      785.38      816.79     12.08 o
  -2   8   9       64.42       72.23      4.55 o
  -1   8   9       37.98       42.68      3.97 o
   0   8   9       52.26       48.69      5.39 o
   1   8   9       33.18       33.83      3.86 o
   2   8   9       63.45       70.37      4.44 o
   3   8   9      792.56      816.91     16.71 o
   4   8   9       16.88       22.61      5.32 o
   5   8   9       62.55       61.81      6.88 o
   6   8   9       51.20       48.05      7.09 o
   7   8   9       63.17       70.07      8.06 o
   8   8   9        1.24       19.91     13.06 o
  -8   9   9        2.21       -0.94      6.02 o
  -7   9   9       28.66       27.06      5.20 o
  -6   9   9       68.14       79.41      6.05 o
  -5   9   9       52.09       52.25      4.92 o
  -4   9   9      193.19      203.12      7.88 o
  -3   9   9      182.20      186.98     14.02 o
  -2   9   9      207.02      241.29      7.97 o
  -1   9   9     2138.08     2235.36     35.46 o
   0   9   9     1871.52     1893.12     30.83 o
   1   9   9     2116.60     2238.69     35.37 o
   2   9   9      197.46      233.22     10.95 o
   3   9   9      182.07      177.96      7.58 o
   4   9   9      181.44      187.36     10.33 o
   5   9   9       53.99       35.70      6.40 o
   6   9   9       68.69       79.85      7.97 o
   7   9   9       28.43       25.18      6.68 o
   8   9   9        2.11       -2.00     11.80 o
  -7  10   9       28.94       33.18      5.49 o
  -6  10   9        8.40        2.68      4.27 o
  -5  10   9       62.59       70.01      9.56 o
  -4  10   9      346.80      326.17      9.75 o
  -3  10   9     1493.11     1466.17     19.36 o
  -2  10   9      333.47      343.12      9.88 o
  -1  10   9      425.34      415.60     10.93 o
   0  10   9     1075.52     1162.55     21.32 o
   1  10   9      426.41      413.89     10.80 o
   2  10   9      330.14      341.93     11.24 o
   3  10   9     1485.59     1459.04     21.97 o
   4  10   9      340.13      311.29     19.30 o
   5  10   9       61.53       55.93      7.11 o
   6  10   9        8.67        4.56      5.84 o
   7  10   9       30.42       33.20     11.96 o
  -7  11   9       47.25       59.65     15.92 o
  -6  11   9       31.97       35.85      5.24 o
  -5  11   9       93.14      105.14      6.55 o
  -4  11   9       27.32       37.12      5.06 o
  -3  11   9       72.44       57.76      3.86 o
  -2  11   9      616.53      604.55     10.28 o
  -1  11   9      848.28      840.28     25.42 o
   0  11   9        3.95        2.03      3.52 o
   1  11   9      864.47      858.44     17.79 o
   2  11   9      614.48      613.37     13.93 o
   3  11   9       71.96       62.80      4.63 o
   4  11   9       27.78       29.18      5.95 o
   5  11   9       96.98      110.30      8.77 o
   6  11   9       32.06       33.05      7.02 o
   7  11   9       47.73       55.69      8.29 o
  -7  12   9       12.69       17.31      6.57 o
  -6  12   9        2.26       -1.13      6.18 o
  -5  12   9       14.50       10.25      4.34 o
  -4  12   9      120.79      128.70      6.66 o
  -3  12   9      102.05      109.74      4.81 o
  -2  12   9      631.77      618.04     10.57 o
  -1  12   9      107.64       91.12      6.00 o
   0  12   9       66.53       78.31      6.63 o
   1  12   9      108.17       99.63      9.28 o
   2  12   9      631.20      639.22     14.62 o
   3  12   9      102.27      103.99      5.44 o
   4  12   9      121.48      119.02      8.72 o
   5  12   9       14.85        0.62      5.45 o
   6  12   9        2.20        8.81      6.11 o
   7  12   9       12.54       12.42      6.66 o
  -7  13   9        4.89       10.01      8.64 o
  -6  13   9        4.23       -7.11      7.11 o
  -5  13   9       19.07       14.39      4.73 o
  -4  13   9       24.71       29.12      4.55 o
  -3  13   9       87.71       81.71      4.25 o
  -2  13   9       16.37       24.65      5.27 o
  -1  13   9      168.71      160.64     11.69 o
   0  13   9      246.37      253.99      9.26 o
   1  13   9      168.03      178.81      7.89 o
   2  13   9       17.13        7.11      4.36 o
   3  13   9       88.59       92.25      5.42 o
   4  13   9       24.77       27.32     15.96 o
   5  13   9       18.88       26.77      6.48 o
   6  13   9        4.46        2.23      6.90 o
   7  13   9        4.78       -0.97      6.38 o
  -7  14   9        1.85       -6.20      6.20 o
  -6  14   9       46.36       40.78      7.47 o
  -5  14   9       33.76       41.29      7.10 o
  -4  14   9       65.55       56.33      7.39 o
  -3  14   9      109.73      107.67      7.00 o
  -2  14   9       24.95       20.90      4.35 o
  -1  14   9       56.81       39.79      4.70 o
   0  14   9       96.66       82.20      6.34 o
   1  14   9       59.27       58.56      5.64 o
   2  14   9       24.21       17.71      3.85 o
   3  14   9      105.75      115.97      6.00 o
   4  14   9       64.68       54.30     11.38 o
   5  14   9       34.68       31.38     10.80 o
   6  14   9       46.39       52.44      8.85 o
   7  14   9        1.89        2.30      5.46 o
  -7  15   9        1.51       -3.04      8.22 o
  -6  15   9       14.70       19.14      6.92 o
  -5  15   9        7.39       10.69      6.57 o
  -4  15   9      140.90      146.12     20.73 o
  -3  15   9       36.61       28.47      6.14 o
  -2  15   9        5.03       -2.30      3.82 o
  -1  15   9       30.57       33.47      4.54 o
   0  15   9      410.16      372.73     12.02 o
   1  15   9       31.85       22.33      5.20 o
   2  15   9        5.67        2.87      4.34 o
   3  15   9       34.54       39.95      5.38 o
   4  15   9      141.19      143.41     14.83 o
   5  15   9        7.66        4.47     10.03 o
   6  15   9       14.47       21.84      7.36 o
   7  15   9        1.69        3.11      5.71 o
  -6  16   9       31.18       47.81      8.37 o
  -5  16   9       29.77       41.38     22.91 o
  -4  16   9        1.90        3.50      6.37 o
  -3  16   9      100.66      110.33      7.54 o
  -2  16   9       19.58       16.44      5.64 o
  -1  16   9      202.13      186.16      8.15 o
   0  16   9       28.60       35.28      4.85 o
   1  16   9      203.87      200.83      9.62 o
   2  16   9       20.15       24.61      7.60 o
   3  16   9      102.13      103.35      8.65 o
   4  16   9        1.71        4.03     10.01 o
   5  16   9       29.55       42.37     22.23 o
   6  16   9       30.98       32.24      6.58 o
  -6  17   9       29.73       16.35      7.89 o
  -5  17   9       11.31        5.34      7.27 o
  -4  17   9       65.98       63.62      8.90 o
  -3  17   9       36.12       36.90      7.58 o
  -2  17   9       64.30       83.65      8.71 o
  -1  17   9       50.58       50.42      5.53 o
   0  17   9      264.12      294.76      9.86 o
   1  17   9       50.31       41.13      5.43 o
   2  17   9       62.39       79.50      5.20 o
   3  17   9       35.16       48.04      7.27 o
   4  17   9       65.35       72.32      7.01 o
   5  17   9       11.38        7.66      5.91 o
   6  17   9       30.02       38.48      6.74 o
  -6  18   9        4.02        5.22      7.77 o
  -5  18   9        1.74       -0.61      6.81 o
  -4  18   9        4.16        4.26      6.90 o
  -3  18   9        1.30       -6.07      6.07 o
  -2  18   9        4.92        0.47      4.43 o
  -1  18   9       27.63       31.96      5.20 o
   0  18   9        5.99        2.81      4.46 o
   1  18   9       27.84       28.54      4.72 o
   2  18   9        5.68        8.22      3.93 o
   3  18   9        1.08        0.04      4.87 o
   4  18   9        4.36        2.59      5.17 o
   5  18   9        1.84       -1.59      5.48 o
   6  18   9        4.12       -0.75      5.85 o
  -5  19   9        3.81       -4.65     12.30 o
  -4  19   9        1.36        0.87      6.89 o
  -3  19   9        7.40        3.53      6.77 o
  -2  19   9        6.19        3.99      4.77 o
  -1  19   9       12.38        6.12      4.82 o
   0  19   9       24.05       20.82      5.15 o
   1  19   9       12.80        8.20      5.18 o
   2  19   9        6.30        9.33      4.13 o
   3  19   9        7.14        1.58      5.14 o
   4  19   9        1.33       -4.92      4.92 o
   5  19   9        3.70        6.02      6.79 o
  -5  20   9        4.03        8.67     10.40 o
  -4  20   9        4.05        2.46      7.36 o
  -3  20   9        5.92        5.24      7.23 o
  -2  20   9        9.77       -0.17      5.69 o
  -1  20   9       16.46       21.08      5.95 o
   0  20   9        0.03       -4.74      4.74 o
   1  20   9       15.99       15.91      9.38 o
   2  20   9        9.87        1.94      4.86 o
   3  20   9        5.86       -3.41     16.09 o
   4  20   9        4.11       -2.01      8.24 o
   5  20   9        4.09        5.50      7.80 o
  -5  21   9       23.75       35.26      9.24 o
  -4  21   9       10.50        7.42      7.96 o
  -3  21   9        6.09       -3.85      9.69 o
  -2  21   9       25.26       19.13      6.38 o
  -1  21   9      138.44      151.44      8.69 o
   0  21   9        7.16       13.36      5.54 o
   1  21   9      137.06      156.84     11.17 o
   2  21   9       24.48       19.67      6.58 o
   3  21   9        5.99        8.10      7.82 o
   4  21   9       10.60        4.18      7.95 o
   5  21   9       23.60       30.98     10.46 o
  -4  22   9        5.03       10.10      8.73 o
  -3  22   9        4.88        5.53      8.01 o
  -2  22   9       33.21       31.82      7.16 o
  -1  22   9        3.43       12.00      5.65 o
   0  22   9        0.72        3.69      5.49 o
   1  22   9        3.66        9.73      5.77 o
   2  22   9       32.65       44.68     14.72 o
   3  22   9        4.51       -4.05      8.48 o
   4  22   9        4.85        4.26      7.89 o
  -3  23   9       17.37        2.19      8.41 o
  -2  23   9        2.45        4.08      8.38 o
  -1  23   9       21.58       24.15      6.36 o
   0  23   9       70.51       68.94      7.43 o
   1  23   9       21.69       28.49      7.91 o
   2  23   9        2.63        3.27      8.16 o
   3  23   9       17.24       18.88      9.06 o
   4  23   9        1.44       -1.05     11.80 o
  -3  24   9       10.25        3.94      9.38 o
  -2  24   9        2.05        9.55     10.88 o
  -1  24   9        7.00       -0.45      7.02 o
   0  24   9        0.19       -2.46      9.36 o
   1  24   9        6.96        8.08      6.12 o
   2  24   9        2.10       -1.71      8.19 o
   3  24   9       10.56       10.92      9.20 o
  -2  25   9        1.18        6.41      9.22 o
  -1  25   9        1.69       -6.61      6.61 o
   0  25   9        0.57       -1.87     10.49 o
   1  25   9        1.80       -6.99      6.99 o
   2  25   9        1.10        2.09      9.20 o
   0   0  10      799.76      801.68     25.23 o
   1   0  10      882.79      946.64     22.94 o
   2   0  10      417.02      406.03     11.01 o
   3   0  10      520.43      541.16     13.23 o
   4   0  10        3.06        0.22      4.31 o
   5   0  10        1.10       -3.41      3.41 o
   6   0  10      106.76       87.07      6.91 o
   7   0  10       39.33       32.32      6.00 o
   8   0  10        9.07       31.71     13.22 o
  -8   1  10        5.22       13.33     11.85 o
  -7   1  10       14.78       11.28      5.40 o
  -6   1  10       32.07       32.52      5.43 o
  -5   1  10      126.15      122.74      7.80 o
  -4   1  10       63.89       57.34      6.77 o
  -3   1  10      353.61      350.10     10.24 o
  -2   1  10      333.68      306.33     18.91 o
  -1   1  10      455.28      538.45     13.54 o
   0   1  10      334.66      385.82     14.41 o
   1   1  10      475.77      584.73     27.31 o
   2   1  10      324.82      301.44      9.33 o
   3   1  10      365.19      370.46     12.19 o
   4   1  10       62.39       46.20      4.21 o
   5   1  10      118.84      107.87      7.23 o
   6   1  10       31.87       35.33      5.52 o
   7   1  10       13.92       16.24      5.45 o
   8   1  10        5.39        5.64     12.06 o
  -8   2  10       54.75       97.45     16.38 o
  -7   2  10        0.37        9.21      5.79 o
  -6   2  10      156.66      161.79     16.22 o
  -5   2  10       14.26        8.12      4.09 o
  -4   2  10      942.02      879.18     46.99 o
  -3   2  10      850.14      902.78     19.36 o
  -2   2  10     1536.25     1594.16     38.71 o
  -1   2  10       66.84       62.75      4.58 o
   0   2  10     5529.48     5831.38    100.67 o
   1   2  10       65.48       56.27      4.39 o
   2   2  10     1532.46     1615.69     52.20 o
   3   2  10      851.20      893.75     19.34 o
   4   2  10      944.65      945.54     16.66 o
   5   2  10       13.67       12.74      6.61 o
   6   2  10      160.72      184.06      9.43 o
   7   2  10        0.31        3.43      5.32 o
   8   2  10       54.34       71.16     15.17 o
  -8   3  10       25.80       26.39     12.17 o
  -7   3  10       75.38       97.27     14.72 o
  -6   3  10       82.58      101.41      7.47 o
  -5   3  10       29.81       21.15      4.79 o
  -4   3  10       91.34       98.04      8.64 o
  -3   3  10      493.05      469.18     12.40 o
  -2   3  10      567.10      577.69     14.22 o
  -1   3  10      374.09      368.81     12.06 o
   0   3  10     2752.92     2731.00     50.00 o
   1   3  10      379.47      370.14     11.80 o
   2   3  10      548.98      543.99     13.91 o
   3   3  10      490.93      463.51     12.23 o
   4   3  10       88.32       94.32     10.77 o
   5   3  10       28.08       34.28     10.01 o
   6   3  10       82.01       97.22      7.49 o
   7   3  10       76.03       79.95      7.44 o
   8   3  10       26.24       30.23     13.75 o
  -8   4  10        8.78        7.22     10.90 o
  -7   4  10      108.21      131.38      9.26 o
  -6   4  10       59.73       59.97      6.44 o
  -5   4  10       42.12       61.65      7.72 o
  -4   4  10      267.56      273.69      8.36 o
  -3   4  10      623.20      599.95     12.18 o
  -2   4  10        7.24       -2.52      2.52 o
  -1   4  10     1775.73     1858.27     29.08 o
   0   4  10     4907.30     5016.02     87.73 o
   1   4  10     1771.08     1840.29     35.64 o
   2   4  10        7.82       -4.00      5.03 o
   3   4  10      640.09      590.13     14.52 o
   4   4  10      277.54      276.36     10.62 o
   5   4  10       42.22       60.26      6.15 o
   6   4  10       62.34       66.54      6.71 o
   7   4  10      106.61      123.86      9.17 o
   8   4  10        8.55       31.13     13.12 o
  -8   5  10        2.10       -1.53      9.90 o
  -7   5  10       30.09       34.31      6.26 o
  -6   5  10       11.61       15.24      5.10 o
  -5   5  10      552.26      551.54     12.91 o
  -4   5  10       49.66       49.20      6.39 o
  -3   5  10       86.98      102.64      4.95 o
  -2   5  10      138.84      138.47      5.84 o
  -1   5  10     2830.49     3065.93     45.72 o
   0   5  10      270.44      262.77      7.63 o
   1   5  10     2858.29     3075.03     55.98 o
   2   5  10      140.42      132.53     14.62 o
   3   5  10       88.99       92.16      5.94 o
   4   5  10       47.70       35.81      5.54 o
   5   5  10      557.03      554.90     24.57 o
   6   5  10       12.07        9.58      5.07 o
   7   5  10       29.92       30.15      6.43 o
   8   5  10        2.11       11.75     11.69 o
  -8   6  10        6.41        2.40      6.16 o
  -7   6  10       21.53       28.73      6.19 o
  -6   6  10       26.67       28.20      5.58 o
  -5   6  10        0.60        8.23      4.99 o
  -4   6  10      393.68      378.49     10.08 o
  -3   6  10      303.40      308.11      7.44 o
  -2   6  10      147.98      150.21      6.55 o
  -1   6  10      144.12      129.40      5.79 o
   0   6  10       19.07        3.42      2.89 o
   1   6  10      146.22      145.62      6.07 o
   2   6  10      145.46      140.85      7.24 o
   3   6  10      306.82      328.50     10.52 o
   4   6  10      395.65      362.53     12.73 o
   5   6  10        0.52        7.83      7.40 o
   6   6  10       26.96       17.46      5.67 o
   7   6  10       22.18       18.07      6.11 o
   8   6  10        6.08       -5.58     10.90 o
  -8   7  10       16.37       29.31      6.92 o
  -7   7  10        1.96        0.25      5.34 o
  -6   7  10       94.04       86.35      5.95 o
  -5   7  10       10.88       12.86      3.90 o
  -4   7  10      164.33      138.18      6.63 o
  -3   7  10      234.73      230.38      6.69 o
  -2   7  10      215.00      227.95      7.49 o
  -1   7  10     1356.11     1399.11     23.84 o
   0   7  10      754.00      820.06     15.85 o
   1   7  10     1357.06     1406.81     23.67 o
   2   7  10      209.71      228.71     11.61 o
   3   7  10      237.89      243.73      9.34 o
   4   7  10      156.92      122.39     10.46 o
   5   7  10       11.84       13.09      5.58 o
   6   7  10       92.57       78.16      9.03 o
   7   7  10        1.98        2.02      5.99 o
   8   7  10       16.74        8.22     11.11 o
  -8   8  10       15.19       13.43      6.71 o
  -7   8  10       19.69       17.10      6.12 o
  -6   8  10       84.78       90.52      6.24 o
  -5   8  10      128.23      146.88      7.21 o
  -4   8  10      103.49       93.49      5.67 o
  -3   8  10      107.89      108.87      4.99 o
  -2   8  10       78.14       77.83      5.16 o
  -1   8  10      652.62      624.50     13.57 o
   0   8  10      268.24      313.64      9.07 o
   1   8  10      658.82      624.98     13.47 o
   2   8  10       85.77       86.93      5.02 o
   3   8  10      108.32      108.56      6.96 o
   4   8  10       99.60       90.11      7.30 o
   5   8  10      131.21      136.32      9.13 o
   6   8  10       84.20       98.65      8.46 o
   7   8  10       20.65       26.16      6.89 o
   8   8  10       15.89        8.69     13.12 o
  -7   9  10       19.65       12.89      6.29 o
  -6   9  10       37.63       29.17      4.97 o
  -5   9  10       66.74       68.84      5.55 o
  -4   9  10      239.91      251.77     12.50 o
  -3   9  10      212.78      195.59      5.81 o
  -2   9  10      453.30      431.46     11.14 o
  -1   9  10      431.89      408.51     13.84 o
   0   9  10      310.50      338.19      9.61 o
   1   9  10      422.15      388.65     10.61 o
   2   9  10      465.79      460.88     11.26 o
   3   9  10      224.01      197.61      8.14 o
   4   9  10      233.84      246.54     18.22 o
   5   9  10       64.44       61.35      7.16 o
   6   9  10       36.30       31.24      6.99 o
   7   9  10       20.28       21.58      7.72 o
   8   9  10        5.94        7.06      8.11 o
  -7  10  10        8.66        5.05      4.61 o
  -6  10  10       43.76       45.04      7.35 o
  -5  10  10       67.40       62.00     11.82 o
  -4  10  10      100.48      105.53     10.04 o
  -3  10  10      188.57      192.49      6.10 o
  -2  10  10       36.47       33.06      4.44 o
  -1  10  10      357.09      387.93     10.93 o
   0  10  10      755.33      879.22     17.75 o
   1  10  10      372.60      382.07     10.60 o
   2  10  10       33.36       30.78      4.48 o
   3  10  10      189.83      183.38      9.28 o
   4  10  10      105.03       99.36      7.98 o
   5  10  10       68.23       62.77      7.47 o
   6  10  10       44.16       52.18      7.48 o
   7  10  10        8.21       10.18      6.76 o
  -7  11  10       14.09       12.61      5.21 o
  -6  11  10       28.13       30.08      5.35 o
  -5  11  10       11.22       12.69      4.59 o
  -4  11  10      110.84      114.95      6.46 o
  -3  11  10       73.52       73.50      4.12 o
  -2  11  10       15.90        5.83      4.07 o
  -1  11  10      515.07      489.78     12.57 o
   0  11  10      370.35      376.12     12.27 o
   1  11  10      522.19      499.61     12.38 o
   2  11  10       17.19       20.61      4.36 o
   3  11  10       78.49       80.96      5.06 o
   4  11  10      110.51      124.91      8.70 o
   5  11  10       11.23       10.91      5.72 o
   6  11  10       27.55       28.71      6.89 o
   7  11  10       14.59       23.32      9.72 o
  -7  12  10        8.41        9.09      6.21 o
  -6  12  10       25.51       24.31      5.27 o
  -5  12  10        3.81        2.42      4.62 o
  -4  12  10       53.71       57.78      5.17 o
  -3  12  10      159.01      146.25      5.29 o
  -2  12  10      316.35      316.40      7.46 o
  -1  12  10      133.72      126.32      8.81 o
   0  12  10       22.60       29.83      4.69 o
   1  12  10      130.37      126.56      8.40 o
   2  12  10      309.14      313.83     10.24 o
   3  12  10      161.41      145.99      6.34 o
   4  12  10       54.15       45.73     12.06 o
   5  12  10        3.68       -4.21      5.77 o
   6  12  10       26.12       34.01      8.72 o
   7  12  10        8.10       14.09      8.98 o
  -7  13  10        5.05        5.05      6.46 o
  -6  13  10        9.04       -1.32      5.67 o
  -5  13  10       12.57       14.33     11.59 o
  -4  13  10      110.96      113.12      9.65 o
  -3  13  10        6.99        3.36      3.69 o
  -2  13  10      175.00      151.67      5.53 o
  -1  13  10       10.73        4.67      4.20 o
   0  13  10      159.10      182.98     14.70 o
   1  13  10       12.08        7.86      4.32 o
   2  13  10      174.82      154.12      7.99 o
   3  13  10        6.69        0.73      3.49 o
   4  13  10      112.43      119.32      9.12 o
   5  13  10       12.60        4.04      5.86 o
   6  13  10        9.23       12.18      6.66 o
   7  13  10        4.87       -0.87      6.74 o
  -7  14  10        8.18       11.20      7.01 o
  -6  14  10        5.93       10.65     11.19 o
  -5  14  10       25.60       31.03      6.88 o
  -4  14  10        5.36       -3.00      5.77 o
  -3  14  10       35.90       21.56      5.07 o
  -2  14  10       52.74       55.96      4.21 o
  -1  14  10      247.69      248.74      9.82 o
   0  14  10        0.01       -4.02      4.02 o
   1  14  10      250.55      263.01     10.10 o
   2  14  10       52.23       41.77      7.61 o
   3  14  10       38.05       37.20      4.58 o
   4  14  10        4.88        1.48      6.01 o
   5  14  10       25.09       23.37      9.17 o
   6  14  10        6.06        8.18      6.82 o
   7  14  10        8.68       16.67     10.01 o
  -6  15  10        4.65        5.17      6.70 o
  -5  15  10       20.92       17.90      7.95 o
  -4  15  10       76.49       74.90      8.57 o
  -3  15  10       17.21       14.66      5.30 o
  -2  15  10        7.33       -0.37      4.05 o
  -1  15  10       19.16       12.43      4.15 o
   0  15  10        0.11       -4.34      4.34 o
   1  15  10       18.61       23.40      5.30 o
   2  15  10        6.47        9.82      4.29 o
   3  15  10       17.55       17.25     15.30 o
   4  15  10       77.29       78.81      8.85 o
   5  15  10       20.86       19.51      7.15 o
   6  15  10        4.58       -1.46     10.67 o
  -6  16  10       19.89        9.25      9.88 o
  -5  16  10       45.33       54.64      8.43 o
  -4  16  10       37.11       40.50      7.84 o
  -3  16  10       63.41       60.69      6.59 o
  -2  16  10      116.68      102.99      6.39 o
  -1  16  10      223.87      222.49      9.01 o
   0  16  10        0.66       -2.59      3.92 o
   1  16  10      224.10      243.70     16.98 o
   2  16  10      117.71      106.63      6.23 o
   3  16  10       64.66       57.80      7.55 o
   4  16  10       37.27       43.01      7.54 o
   5  16  10       46.49       49.04      8.17 o
   6  16  10       20.16       25.47      8.34 o
  -6  17  10        8.55        8.72      7.39 o
  -5  17  10        5.51        7.04      7.45 o
  -4  17  10       39.96       54.33      8.55 o
  -3  17  10       19.62       22.56      7.28 o
  -2  17  10       50.45       51.61      5.53 o
  -1  17  10        8.21        2.38      4.39 o
   0  17  10       61.36       54.62      5.75 o
   1  17  10        8.92       10.04      4.75 o
   2  17  10       50.03       47.77      5.20 o
   3  17  10       19.29       30.04     10.64 o
   4  17  10       39.81       56.92      8.32 o
   5  17  10        5.72       13.44      9.22 o
   6  17  10        8.72       13.55      8.17 o
  -6  18  10        8.29        5.33      7.79 o
  -5  18  10       11.93        8.06     17.70 o
  -4  18  10        0.30       -1.94      6.40 o
  -3  18  10       42.46       47.58     19.94 o
  -2  18  10       16.53        9.04      4.75 o
  -1  18  10        2.98        4.13      4.47 o
   0  18  10        0.25       -3.95      4.23 o
   1  18  10        3.43        2.82      4.02 o
   2  18  10       16.13        7.72      3.89 o
   3  18  10       43.48       51.52     10.18 o
   4  18  10        0.33        2.14      5.22 o
   5  18  10       12.12        5.43      5.67 o
   6  18  10        8.53        4.84      6.14 o
  -5  19  10        5.45        8.02      7.69 o
  -4  19  10        2.67        9.10      7.72 o
  -3  19  10        7.22       18.44     13.06 o
  -2  19  10       68.95       61.63      6.15 o
  -1  19  10       38.41       32.49      5.59 o
   0  19  10       50.17       54.31      6.08 o
   1  19  10       37.88       43.93      5.74 o
   2  19  10       68.66       64.92      5.43 o
   3  19  10        7.39       12.15      8.56 o
   4  19  10        2.93       -4.71      5.32 o
   5  19  10        5.42        5.05      5.78 o
  -5  20  10       14.52       21.32      8.64 o
  -4  20  10       15.35        6.33      7.98 o
  -3  20  10        2.69       -1.08     11.38 o
  -2  20  10        3.03       -2.93      5.61 o
  -1  20  10       32.41       36.82      5.96 o
   0  20  10        6.74        0.44      5.03 o
   1  20  10       31.38       34.44      5.91 o
   2  20  10        3.37        0.15      4.94 o
   3  20  10        2.77       -1.26      7.31 o
   4  20  10       15.97       37.28      8.62 o
   5  20  10       14.80       26.09      8.73 o
  -4  21  10       10.22        9.65      8.20 o
  -3  21  10        0.08        4.15      7.97 o
  -2  21  10        4.29       -2.37      6.84 o
  -1  21  10        8.02       15.57      5.66 o
   0  21  10       16.63       19.28      5.83 o
   1  21  10        7.64       12.67      5.73 o
   2  21  10        4.38        7.59      7.69 o
   3  21  10        0.06        4.81      7.63 o
   4  21  10        9.93        9.21     12.30 o
  -4  22  10        3.61       -3.99      7.97 o
  -3  22  10        4.91       -3.03     14.80 o
  -2  22  10        9.06       -4.86      6.23 o
  -1  22  10       57.09       73.97      7.33 o
   0  22  10        1.58       -1.19      5.38 o
   1  22  10       55.91       78.92      7.56 o
   2  22  10        9.03        4.75      7.89 o
   3  22  10        5.08        0.03      7.95 o
   4  22  10        3.51       -2.16      8.17 o
  -3  23  10        1.26       -7.38      8.03 o
  -2  23  10       13.66        0.51     12.19 o
  -1  23  10       16.17       31.60      6.80 o
   0  23  10       23.22       34.30      6.72 o
   1  23  10       16.05       28.07      6.49 o
   2  23  10       13.90        9.29      8.64 o
   3  23  10        1.23        5.84      8.43 o
  -3  24  10        0.90       -6.16     12.38 o
  -2  24  10        5.74       -3.10     18.67 o
  -1  24  10        1.19       -0.43      7.06 o
   0  24  10       24.19       30.87      7.05 o
   1  24  10        1.31       -2.26      5.94 o
   2  24  10        5.72        2.70      8.74 o
   3  24  10        0.87       -4.48     12.80 o
  -1  25  10        2.89       -4.74      7.19 o
   0  25  10       27.37       17.26      6.64 o
   1  25  10        2.89        4.28     10.32 o
   1   0  11      269.58      261.82     11.01 o
   2   0  11      590.00      624.67     15.23 o
   3   0  11        6.00       -0.58      4.06 o
   4   0  11       81.79       60.76      5.63 o
   5   0  11      227.64      208.97      9.55 o
   6   0  11       25.71       25.29      9.19 o
   7   0  11        6.76       -6.03      6.03 o
   8   0  11       63.83      101.18     16.86 o
  -8   1  11       21.75       31.55     13.22 o
  -7   1  11       39.83       45.77      6.87 o
  -6   1  11       11.20       17.71      8.48 o
  -5   1  11       60.81       54.52      6.00 o
  -4   1  11      218.18      201.60     19.17 o
  -3   1  11      588.23      615.04     14.93 o
  -2   1  11      118.38      107.84      9.22 o
  -1   1  11      980.07      982.29     21.10 o
   0   1  11      183.53      226.10     28.10 o
   1   1  11      963.59      955.56     20.89 o
   2   1  11      126.44      117.90     10.53 o
   3   1  11      590.06      603.70     14.97 o
   4   1  11      215.87      203.39      9.25 o
   5   1  11       56.11       49.21      5.85 o
   6   1  11       10.48        9.88      4.97 o
   7   1  11       40.81       49.57      6.94 o
   8   1  11       21.04       42.09     14.01 o
  -8   2  11       40.30       50.09     14.12 o
  -7   2  11       68.11       77.68      7.64 o
  -6   2  11        4.07        3.34      6.16 o
  -5   2  11       20.43       13.10      4.52 o
  -4   2  11      147.34      136.07      8.32 o
  -3   2  11      435.17      375.82     11.40 o
  -2   2  11      195.81      188.09      8.03 o
  -1   2  11      628.78      717.51     16.85 o
   0   2  11      218.30      227.26     17.43 o
   1   2  11      631.66      715.03     18.99 o
   2   2  11      199.22      191.99     11.48 o
   3   2  11      440.46      409.57     11.64 o
   4   2  11      147.44      139.97      8.11 o
   5   2  11       19.66       14.35      4.66 o
   6   2  11        4.01        7.98      4.80 o
   7   2  11       66.82       90.21      8.14 o
   8   2  11       39.48       42.09     14.33 o
  -8   3  11       38.32       55.73     14.43 o
  -7   3  11        5.30        1.35      5.43 o
  -6   3  11      106.37      104.48      7.83 o
  -5   3  11       16.39       17.32      4.79 o
  -4   3  11      848.84      799.88     19.86 o
  -3   3  11      247.97      238.03      9.35 o
  -2   3  11     1894.37     1952.83     37.36 o
  -1   3  11       31.41       22.43      3.89 o
   0   3  11        6.42        1.73      3.04 o
   1   3  11       33.38       23.35      3.76 o
   2   3  11     1860.18     1916.86     37.19 o
   3   3  11      248.41      219.17      8.47 o
   4   3  11      851.33      811.95     32.76 o
   5   3  11       15.87       15.25      4.67 o
   6   3  11      106.01      103.20      7.78 o
   7   3  11        5.63        1.18     12.83 o
   8   3  11       38.89       58.73     15.49 o
  -8   4  11        6.84       10.11     11.48 o
  -7   4  11       22.62       13.48      5.63 o
  -6   4  11       84.84       82.36      7.23 o
  -5   4  11      122.19      107.89      8.27 o
  -4   4  11      335.29      342.87     11.82 o
  -3   4  11      608.89      567.35     19.43 o
  -2   4  11      659.23      661.75     13.46 o
  -1   4  11      685.60      609.93     15.64 o
   0   4  11       21.44       20.87      3.89 o
   1   4  11      701.07      627.02     24.94 o
   2   4  11      667.87      680.13     16.52 o
   3   4  11      610.00      547.96     14.33 o
   4   4  11      333.99      321.23     11.98 o
   5   4  11      120.85      125.73      8.43 o
   6   4  11       85.10       86.37      8.27 o
   7   4  11       22.20        9.37      5.85 o
   8   4  11        6.88       23.39     12.59 o
  -8   5  11        8.81       12.32      6.74 o
  -7   5  11       12.28       11.54      5.79 o
  -6   5  11       49.72       41.31      6.16 o
  -5   5  11       24.57       26.70     11.01 o
  -4   5  11      178.26      174.82      7.17 o
  -3   5  11      181.01      176.58      6.76 o
  -2   5  11      142.66      118.49      5.64 o
  -1   5  11      326.10      307.58      8.58 o
   0   5  11       60.68       42.24      5.15 o
   1   5  11      321.54      311.75     10.71 o
   2   5  11      142.24      128.75      7.11 o
   3   5  11      181.87      166.01      8.45 o
   4   5  11      183.97      160.92      9.01 o
   5   5  11       25.20       34.31      5.91 o
   6   5  11       51.15       57.42      6.88 o
   7   5  11       12.09        9.36     11.19 o
   8   5  11        8.49       42.45     14.27 o
  -8   6  11       37.06       43.34      7.58 o
  -7   6  11       55.65       54.43      7.47 o
  -6   6  11       14.75       12.32      5.30 o
  -5   6  11      140.77      145.07      7.17 o
  -4   6  11       46.39       56.32      4.62 o
  -3   6  11      330.46      337.03      9.36 o
  -2   6  11      138.15      128.13      5.95 o
  -1   6  11      608.83      637.73     13.65 o
   0   6  11        0.08       -2.65      2.65 o
   1   6  11      613.60      613.86     16.24 o
   2   6  11      135.15      110.33      7.00 o
   3   6  11      329.40      324.66     11.01 o
   4   6  11       48.88       48.22      6.01 o
   5   6  11      138.28      149.20     12.30 o
   6   6  11       14.51       19.32      5.68 o
   7   6  11       57.52       55.45      8.43 o
   8   6  11       36.79       31.29     13.17 o
  -8   7  11        0.15        4.79     10.43 o
  -7   7  11        9.49        4.43      5.77 o
  -6   7  11       24.48       26.96      4.69 o
  -5   7  11      217.36      209.96      8.34 o
  -4   7  11      114.85      105.62      8.38 o
  -3   7  11      630.50      585.68     11.37 o
  -2   7  11      193.68      178.57      6.94 o
  -1   7  11     1097.57     1085.31     19.82 o
   0   7  11       43.36       29.81      3.85 o
   1   7  11     1079.85     1058.13     23.95 o
   2   7  11      195.55      190.32      8.80 o
   3   7  11      625.64      577.34     15.74 o
   4   7  11      116.69      112.69     10.17 o
   5   7  11      216.19      211.11     11.17 o
   6   7  11       25.34       46.39      7.04 o
   7   7  11       10.33       -1.13      6.16 o
   8   7  11        0.15       14.06     12.33 o
  -7   8  11       21.25       20.10      8.27 o
  -6   8  11       19.10       25.73      4.80 o
  -5   8  11       53.36       48.13      5.17 o
  -4   8  11      329.27      296.19      9.65 o
  -3   8  11       73.85       77.39      5.83 o
  -2   8  11      188.82      178.70      7.18 o
  -1   8  11      598.27      558.68     12.93 o
   0   8  11      105.06      103.22      5.76 o
   1   8  11      594.30      541.08     12.73 o
   2   8  11      176.17      167.08      8.77 o
   3   8  11       74.13       72.44     12.09 o
   4   8  11      332.62      290.33     12.29 o
   5   8  11       53.87       56.37      7.90 o
   6   8  11       18.20       21.00      6.45 o
   7   8  11       21.16       34.67      7.12 o
  -7   9  11       41.16       41.44      7.12 o
  -6   9  11       28.07       30.72      4.93 o
  -5   9  11        9.71       14.27      4.24 o
  -4   9  11      168.61      167.15      7.67 o
  -3   9  11      581.00      561.24     11.93 o
  -2   9  11      219.51      191.69      7.83 o
  -1   9  11      176.99      177.20      7.60 o
   0   9  11       36.35       34.54      4.35 o
   1   9  11      179.53      176.89      7.62 o
   2   9  11      213.89      183.97      7.68 o
   3   9  11      590.42      573.65     16.35 o
   4   9  11      164.30      163.61      9.64 o
   5   9  11        9.38       -0.62      7.08 o
   6   9  11       27.50       26.81      6.99 o
   7   9  11       41.77       44.28      7.88 o
  -7  10  11       14.49       12.36      6.42 o
  -6  10  11       14.05       13.89      7.06 o
  -5  10  11       76.21       81.34      7.23 o
  -4  10  11        5.18        5.25      3.77 o
  -3  10  11      628.63      606.02     10.60 o
  -2  10  11       24.52       23.98      4.45 o
  -1  10  11      528.19      488.67     12.69 o
   0  10  11        0.74        4.92      3.79 o
   1  10  11      532.10      518.65     12.77 o
   2  10  11       22.81       22.98      4.31 o
   3  10  11      627.27      600.56     18.84 o
   4  10  11        6.07        2.50      9.22 o
   5  10  11       79.78       73.45      8.01 o
   6  10  11       13.88       24.80      6.75 o
   7  10  11       14.35       21.54      7.14 o
  -7  11  11       10.35        4.05      6.46 o
  -6  11  11        1.52        4.92      4.53 o
  -5  11  11        5.56        9.70      4.27 o
  -4  11  11      383.20      378.97     13.03 o
  -3  11  11       61.87       54.73      3.80 o
  -2  11  11      490.88      499.54     13.06 o
  -1  11  11       28.36       23.60      4.26 o
   0  11  11     1123.26     1152.18     22.07 o
   1  11  11       26.75       21.26      4.48 o
   2  11  11      488.56      483.52     12.61 o
   3  11  11       62.30       58.89      4.62 o
   4  11  11      384.24      369.36     14.51 o
   5  11  11        5.74        7.23      5.62 o
   6  11  11        1.78       -2.27      8.59 o
   7  11  11       10.31        8.63      6.92 o
  -7  12  11       24.92       30.82      7.17 o
  -6  12  11       22.24       18.94      6.36 o
  -5  12  11       15.58        7.31      4.57 o
  -4  12  11       24.28       28.74      4.67 o
  -3  12  11       17.27       14.60      3.03 o
  -2  12  11      204.53      196.97      9.71 o
  -1  12  11      160.60      168.87      8.24 o
   0  12  11       20.12       12.87      4.41 o
   1  12  11      159.19      164.37      9.41 o
   2  12  11      203.20      200.49      8.86 o
   3  12  11       20.76       14.38      3.81 o
   4  12  11       24.52       31.56     15.70 o
   5  12  11       16.03       15.04      6.01 o
   6  12  11       22.62       16.23      6.77 o
   7  12  11       25.48       29.66      7.93 o
  -7  13  11        2.73       11.05      6.63 o
  -6  13  11       33.49       35.96      7.31 o
  -5  13  11       17.95       21.39      6.41 o
  -4  13  11       90.59      114.06      6.77 o
  -3  13  11        4.20       -1.06      3.07 o
  -2  13  11       26.35       26.65      3.37 o
  -1  13  11        8.34       -1.38      4.25 o
   0  13  11      189.72      204.40     11.45 o
   1  13  11        9.54        0.45      4.16 o
   2  13  11       24.71       18.82      4.99 o
   3  13  11        3.54       -1.67      3.48 o
   4  13  11       90.44      112.78      9.20 o
   5  13  11       17.62       21.79      6.92 o
   6  13  11       33.98       42.69      8.01 o
   7  13  11        2.62        0.53      7.21 o
  -7  14  11       33.13       60.82      8.86 o
  -6  14  11       17.72       10.67      6.85 o
  -5  14  11        1.96        5.32      6.27 o
  -4  14  11       77.23       89.23      8.85 o
  -3  14  11      109.76      101.09      7.06 o
  -2  14  11      321.49      310.25      7.63 o
  -1  14  11      102.11       90.98      6.83 o
   0  14  11      155.96      163.09      8.47 o
   1  14  11      104.76       89.16     10.64 o
   2  14  11      326.44      320.06     11.10 o
   3  14  11      108.31      100.05      8.57 o
   4  14  11       77.28       84.57      8.98 o
   5  14  11        1.91        0.07      6.28 o
   6  14  11       17.67       10.04      7.12 o
   7  14  11       32.99       45.96      9.07 o
  -6  15  11       19.89       17.82      7.45 o
  -5  15  11       51.18       33.33      7.55 o
  -4  15  11       16.31        6.20      6.31 o
  -3  15  11       47.37       45.19     11.26 o
  -2  15  11        5.20       -1.45      4.10 o
  -1  15  11       26.02       27.24      5.66 o
   0  15  11       26.61       16.37      5.27 o
   1  15  11       25.41       31.59      5.64 o
   2  15  11        5.24       -3.00      5.74 o
   3  15  11       46.64       52.05      7.30 o
   4  15  11       16.75        9.20     11.88 o
   5  15  11       51.20       63.86      8.90 o
   6  15  11       19.99       24.33      7.82 o
  -6  16  11        6.62        4.50      7.10 o
  -5  16  11       17.60        8.12      6.85 o
  -4  16  11       63.67       61.24      8.61 o
  -3  16  11        8.01        5.12      6.22 o
  -2  16  11        2.96       -1.90      5.67 o
  -1  16  11       68.08       67.60      5.83 o
   0  16  11       71.31       53.76      6.51 o
   1  16  11       67.17       68.63      6.88 o
   2  16  11        3.23        5.91      5.27 o
   3  16  11        8.53        8.89      8.88 o
   4  16  11       62.65       70.18     18.73 o
   5  16  11       17.34        9.83      9.32 o
   6  16  11        7.22        9.88      7.59 o
  -6  17  11        0.17        1.51      7.33 o
  -5  17  11       58.34       76.93     12.83 o
  -4  17  11       18.21       21.16      7.60 o
  -3  17  11       18.71       18.51      7.19 o
  -2  17  11       32.73       24.34      4.84 o
  -1  17  11       16.73        7.51      4.46 o
   0  17  11       20.08       12.59      8.72 o
   1  17  11       16.98       13.14      5.84 o
   2  17  11       31.96       18.21      4.68 o
   3  17  11       17.85       24.24      6.94 o
   4  17  11       18.33       30.93      7.75 o
   5  17  11       57.66       89.14     10.04 o
   6  17  11        0.16       -5.48      5.48 o
  -5  18  11        1.91        6.47      7.30 o
  -4  18  11        5.64        3.38      6.95 o
  -3  18  11       34.49       50.16      8.55 o
  -2  18  11       23.61       20.00      5.31 o
  -1  18  11        8.54        1.95      4.36 o
   0  18  11        6.51       -4.37      4.37 o
   1  18  11        9.07        6.06      4.71 o
   2  18  11       22.89       26.97      4.91 o
   3  18  11       33.66       43.61      7.83 o
   4  18  11        5.91       -3.78      6.41 o
   5  18  11        1.96        3.78      5.76 o
  -5  19  11        1.41       -6.35      9.61 o
  -4  19  11       14.72        5.92      7.58 o
  -3  19  11        2.64       -1.71      6.82 o
  -2  19  11       17.03       20.30      6.22 o
  -1  19  11       17.40       11.43      5.12 o
   0  19  11      133.90      147.06     10.58 o
   1  19  11       17.27       12.36      5.19 o
   2  19  11       17.64       13.24      4.72 o
   3  19  11        2.48        6.47      8.21 o
   4  19  11       14.09       13.44      6.22 o
   5  19  11        1.37       -1.73      5.79 o
  -5  20  11        0.71       -7.22      7.22 o
  -4  20  11        3.12        3.35      7.81 o
  -3  20  11       37.82       40.82      8.97 o
  -2  20  11        5.93       -5.35      7.36 o
  -1  20  11        6.85       -4.85      5.20 o
   0  20  11        0.66        0.20      4.97 o
   1  20  11        6.14        2.14      5.24 o
   2  20  11        6.22        0.32      5.73 o
   3  20  11       38.35       39.96      9.09 o
   4  20  11        3.10        8.16      7.49 o
   5  20  11        0.65       -0.15      5.88 o
  -4  21  11        7.09        5.78      7.95 o
  -3  21  11       10.14       13.80      8.55 o
  -2  21  11        5.69        3.86      6.10 o
  -1  21  11       41.30       45.91      6.54 o
   0  21  11        9.64       14.90      5.73 o
   1  21  11       40.27       44.00      6.62 o
   2  21  11        5.43       14.74      8.00 o
   3  21  11       10.01        9.06      7.99 o
   4  21  11        6.95       12.53      8.15 o
  -4  22  11        4.24       -3.42     15.28 o
  -3  22  11        2.96        2.50      8.05 o
  -2  22  11        0.13        3.07      7.85 o
  -1  22  11       13.49       26.18      7.56 o
   0  22  11       31.44       39.55      6.82 o
   1  22  11       13.59       22.72      7.46 o
   2  22  11        0.19        5.94      7.84 o
   3  22  11        2.82       24.50      9.05 o
   4  22  11        4.32       -0.54      8.13 o
  -3  23  11        1.11        2.03      9.32 o
  -2  23  11        6.27       -6.85      8.10 o
  -1  23  11        3.20        8.62      5.93 o
   0  23  11       71.53       79.87      8.06 o
   1  23  11        3.03        3.33      5.70 o
   2  23  11        6.21       10.65      8.44 o
   3  23  11        1.01        3.46      8.62 o
  -2  24  11        1.29        1.60     10.80 o
  -1  24  11        2.35        3.42      7.05 o
   0  24  11       10.54       13.66      6.69 o
   1  24  11        2.42       -1.17      6.01 o
   2  24  11        1.37        2.85      8.87 o
  -1  25  11        2.87       -7.06      7.06 o
   0  25  11        8.11       26.06      7.09 o
   1  25  11        2.79       16.81      9.63 o
   0   0  12        4.12        1.58      4.48 o
   1   0  12     1667.19     1793.98     35.16 o
   2   0  12      589.94      560.02     29.37 o
   3   0  12     1068.55     1011.38     22.10 o
   4   0  12       30.04       28.68     10.19 o
   5   0  12        8.39        7.50      4.66 o
   6   0  12        4.53        3.20      7.74 o
   7   0  12       49.54       57.52      7.38 o
   8   0  12       14.59       29.97     13.48 o
  -8   1  12       29.63       51.30     14.43 o
  -7   1  12       54.65       61.77      7.58 o
  -6   1  12      182.68      195.41     10.31 o
  -5   1  12       29.78       17.95      8.14 o
  -4   1  12      654.18      614.67     20.60 o
  -3   1  12      190.76      169.12      8.02 o
  -2   1  12      723.09      715.46     17.28 o
  -1   1  12       87.41       71.50      5.34 o
   0   1  12     1167.19     1164.56     24.69 o
   1   1  12       91.65       84.32      5.43 o
   2   1  12      720.98      713.98     17.26 o
   3   1  12      189.11      158.36      7.85 o
   4   1  12      648.91      584.99     19.99 o
   5   1  12       32.71       27.80      5.35 o
   6   1  12      187.00      205.02     10.68 o
   7   1  12       54.51       55.84      7.41 o
   8   1  12       29.53       38.87     14.33 o
  -8   2  12       25.95       43.03     13.48 o
  -7   2  12       15.08       15.47      5.73 o
  -6   2  12       43.90       44.81      6.33 o
  -5   2  12      118.69      114.26      9.59 o
  -4   2  12      493.07      482.95     15.22 o
  -3   2  12     1282.63     1225.24     25.71 o
  -2   2  12      790.90      797.12     18.77 o
  -1   2  12       82.51      107.87      6.31 o
   0   2  12      515.06      566.20     14.69 o
   1   2  12       84.56      102.96      6.15 o
   2   2  12      790.35      785.34     23.04 o
   3   2  12     1282.29     1212.34     55.12 o
   4   2  12      487.69      469.17     17.67 o
   5   2  12      116.18      108.03      7.64 o
   6   2  12       44.50       37.49      6.31 o
   7   2  12       15.17        8.40     12.22 o
   8   2  12       25.31       55.52     15.33 o
  -8   3  12       12.57       30.34     13.06 o
  -7   3  12        2.95        9.14      5.48 o
  -6   3  12       31.52       21.74      5.50 o
  -5   3  12       24.17       22.27      5.77 o
  -4   3  12      187.75      180.67      9.20 o
  -3   3  12      300.28      279.92     10.17 o
  -2   3  12      150.85      137.05      7.39 o
  -1   3  12      102.93      111.87      6.60 o
   0   3  12       17.97       18.81      4.40 o
   1   3  12      100.34      101.10      6.15 o
   2   3  12      151.07      145.20     10.90 o
   3   3  12      297.98      287.69     26.42 o
   4   3  12      187.04      170.69     13.72 o
   5   3  12       24.92       14.42      7.16 o
   6   3  12       31.90       31.35      6.05 o
   7   3  12        3.12        7.66      5.72 o
   8   3  12       12.67       18.38     12.11 o
  -8   4  12        7.45        9.92      6.53 o
  -7   4  12       25.20       26.94      6.44 o
  -6   4  12        6.90       14.27     10.14 o
  -5   4  12       55.28       49.62     12.38 o
  -4   4  12      100.02       95.03      6.87 o
  -3   4  12        1.52        0.37      3.82 o
  -2   4  12      297.90      299.24     10.56 o
  -1   4  12      828.55      840.58     19.76 o
   0   4  12      303.10      344.55     11.17 o
   1   4  12      830.80      831.51     19.74 o
   2   4  12      307.50      298.29     10.31 o
   3   4  12        1.63       -3.43      3.43 o
   4   4  12       99.34       83.47     16.35 o
   5   4  12       55.02       58.05      6.55 o
   6   4  12        6.57        2.58      5.64 o
   7   4  12       25.19       34.84     10.67 o
   8   4  12        7.89       14.43     11.22 o
  -8   5  12       17.25       30.14      7.47 o
  -7   5  12        6.52        1.57      5.77 o
  -6   5  12       18.09       16.08      5.43 o
  -5   5  12      414.70      422.24     30.84 o
  -4   5  12      192.70      169.73      9.03 o
  -3   5  12      118.37      117.68      5.92 o
  -2   5  12       99.01       90.34      5.09 o
  -1   5  12      929.01      899.99     17.16 o
   0   5  12      557.54      591.99     15.79 o
   1   5  12      903.56      882.77     20.80 o
   2   5  12      102.77       99.53      6.35 o
   3   5  12      120.30      117.09      7.14 o
   4   5  12      194.62      189.21     11.83 o
   5   5  12      404.74      418.67     15.03 o
   6   5  12       18.71       19.17      6.11 o
   7   5  12        6.92        1.85      5.94 o
   8   5  12       17.34       14.49     11.75 o
  -8   6  12       27.12       38.84      7.83 o
  -7   6  12       34.23       44.53      7.29 o
  -6   6  12       25.73       33.34      6.36 o
  -5   6  12       79.99       75.78      7.27 o
  -4   6  12      182.69      160.90      7.39 o
  -3   6  12     2055.61     2061.49     33.22 o
  -2   6  12      328.88      325.78      9.34 o
  -1   6  12      384.92      359.95     10.06 o
   0   6  12      414.04      461.51     11.23 o
   1   6  12      401.75      404.80     12.85 o
   2   6  12      330.41      327.58     19.70 o
   3   6  12     2054.77     2050.37     40.37 o
   4   6  12      189.28      162.54     22.33 o
   5   6  12       77.80       74.27      7.29 o
   6   6  12       26.04       23.18      6.28 o
   7   6  12       34.39       55.67      8.00 o
   8   6  12       26.92       14.12     12.85 o
  -7   7  12        1.03        1.28      7.35 o
  -6   7  12      194.97      209.98     18.25 o
  -5   7  12       28.56       30.95      4.64 o
  -4   7  12      237.76      219.64      8.36 o
  -3   7  12       54.43       33.73      4.73 o
  -2   7  12      321.33      291.54      9.23 o
  -1   7  12      172.62      159.89     12.51 o
   0   7  12     2206.63     1925.50     31.41 o
   1   7  12      176.88      160.56      7.28 o
   2   7  12      321.61      281.96     10.90 o
   3   7  12       55.38       46.68      6.12 o
   4   7  12      251.74      229.74     11.20 o
   5   7  12       28.81       17.02      5.84 o
   6   7  12      195.87      197.73     12.16 o
   7   7  12        1.07       -5.91      5.91 o
  -7   8  12       26.41       21.06      6.59 o
  -6   8  12       15.83       21.72      4.77 o
  -5   8  12       26.31       21.16      4.44 o
  -4   8  12        3.68        2.20      3.59 o
  -3   8  12      826.19      782.96     16.73 o
  -2   8  12       29.76       18.96      4.12 o
  -1   8  12     1025.04     1095.73     20.61 o
   0   8  12       24.23       24.10      4.50 o
   1   8  12     1023.25     1063.88     20.19 o
   2   8  12       30.15       15.44      4.90 o
   3   8  12      838.73      802.84     20.14 o
   4   8  12        3.60       -0.19      4.46 o
   5   8  12       26.58       18.29      5.77 o
   6   8  12       15.65        9.29      6.22 o
   7   8  12       26.36       22.71      9.90 o
  -7   9  12        0.10       -6.06      7.95 o
  -6   9  12       41.16       31.47      5.20 o
  -5   9  12       26.48       26.52      4.69 o
  -4   9  12       58.22       48.92      5.13 o
  -3   9  12       46.26       43.80      4.54 o
  -2   9  12      359.88      331.25     10.33 o
  -1   9  12      252.60      245.49      9.02 o
   0   9  12        3.59        2.30      3.61 o
   1   9  12      250.99      247.32      8.83 o
   2   9  12      355.62      335.55     11.57 o
   3   9  12       45.61       46.73      7.35 o
   4   9  12       59.10       50.43      6.95 o
   5   9  12       26.83       22.75      6.40 o
   6   9  12       40.98       42.45      7.34 o
   7   9  12        0.13        5.13      6.64 o
  -7  10  12        4.09        2.87      4.90 o
  -6  10  12       12.69        7.53      4.48 o
  -5  10  12       30.53       26.39      5.55 o
  -4  10  12       25.70       27.77      6.17 o
  -3  10  12       31.97       29.05      3.78 o
  -2  10  12       59.75       50.29      5.40 o
  -1  10  12      129.81      142.38      9.98 o
   0  10  12       71.00       68.70      5.47 o
   1  10  12      128.72      129.17      6.79 o
   2  10  12       58.60       49.61      5.28 o
   3  10  12       31.63       22.30     13.85 o
   4  10  12       26.06       28.87     10.72 o
   5  10  12       29.75       33.33      8.30 o
   6  10  12       12.66        9.92      6.55 o
   7  10  12        3.95        6.30      6.81 o
  -7  11  12        4.30        3.41      5.13 o
  -6  11  12        2.55        2.89      4.65 o
  -5  11  12       67.89       73.09      6.26 o
  -4  11  12       26.65       32.36      5.33 o
  -3  11  12        6.33        5.83      2.84 o
  -2  11  12      115.52      116.57     12.64 o
  -1  11  12      208.47      198.03      8.37 o
   0  11  12       75.19       52.41      5.18 o
   1  11  12      217.87      194.83      8.40 o
   2  11  12      117.27      117.45      6.88 o
   3  11  12        6.16       -0.09      4.86 o
   4  11  12       25.45       25.05      7.27 o
   5  11  12       66.70       64.90      8.08 o
   6  11  12        2.33        2.06      5.93 o
   7  11  12        4.15       12.29      7.22 o
  -7  12  12        0.49       -3.76      5.74 o
  -6  12  12       20.38       20.25      5.45 o
  -5  12  12       43.94       47.68      5.70 o
  -4  12  12       13.19       10.18      4.17 o
  -3  12  12        2.64       -1.28      3.15 o
  -2  12  12      781.47      799.92     18.09 o
  -1  12  12        8.19        4.85      4.27 o
   0  12  12      216.17      232.52      9.21 o
   1  12  12        8.15        5.27      4.92 o
   2  12  12      791.32      818.66     30.15 o
   3  12  12        2.89        6.50      3.74 o
   4  12  12       14.61        4.23      5.65 o
   5  12  12       44.42       51.36      7.70 o
   6  12  12       20.33       10.95     13.75 o
   7  12  12        0.42        3.89      6.80 o
  -7  13  12       21.61       23.68      7.30 o
  -6  13  12        3.07        8.34      6.61 o
  -5  13  12       87.28       92.47      8.99 o
  -4  13  12       80.88       87.04      6.46 o
  -3  13  12       61.26       57.79      5.71 o
  -2  13  12      143.77      138.38     10.33 o
  -1  13  12      131.09      133.99      7.72 o
   0  13  12      155.37      150.91      7.83 o
   1  13  12      126.62      116.96      7.29 o
   2  13  12      142.28      140.61      7.80 o
   3  13  12       63.04       62.18      5.15 o
   4  13  12       82.16       96.32      9.05 o
   5  13  12       84.38      110.22      9.96 o
   6  13  12        2.95        0.74      6.88 o
   7  13  12       21.38       20.29      8.09 o
  -6  14  12       24.79       22.92      7.41 o
  -5  14  12       28.28       34.17      7.65 o
  -4  14  12       70.96       74.58      8.78 o
  -3  14  12       99.97      106.96      7.36 o
  -2  14  12       10.26        6.99      3.20 o
  -1  14  12       21.39       13.67      4.92 o
   0  14  12      211.87      221.44      9.62 o
   1  14  12       22.87       13.45      4.87 o
   2  14  12       10.95        5.59      4.97 o
   3  14  12       98.17      108.13      9.06 o
   4  14  12       70.64       81.55      8.84 o
   5  14  12       27.83       40.11     16.43 o
   6  14  12       25.00       36.44      8.28 o
  -6  15  12       24.19       23.36      7.82 o
  -5  15  12        2.24        9.87      6.81 o
  -4  15  12       53.52       58.16      8.36 o
  -3  15  12        9.89        4.71      4.77 o
  -2  15  12       80.64       98.05      6.29 o
  -1  15  12       35.35       24.66      5.58 o
   0  15  12       93.76       70.51      6.82 o
   1  15  12       36.09       30.82      5.69 o
   2  15  12       81.22      100.11      7.34 o
   3  15  12        9.84        1.65      5.40 o
   4  15  12       53.53       70.12      8.54 o
   5  15  12        2.25        6.19      6.39 o
   6  15  12       24.76       26.46      8.12 o
  -6  16  12        5.33       14.91      7.71 o
  -5  16  12       12.41       11.49      7.22 o
  -4  16  12        6.66       15.12      6.98 o
  -3  16  12        0.82       -3.94      5.77 o
  -2  16  12       18.13       15.14      4.68 o
  -1  16  12        1.45       -4.07      4.07 o
   0  16  12        0.86       -4.62      4.62 o
   1  16  12        1.51       -4.74      4.74 o
   2  16  12       17.92       14.80      5.50 o
   3  16  12        0.83       -1.01      5.62 o
   4  16  12        6.56        5.65      6.54 o
   5  16  12       12.29       18.59      7.50 o
   6  16  12        5.45        7.93     10.82 o
  -6  17  12        8.56        6.29      7.64 o
  -5  17  12       15.77       43.52      8.63 o
  -4  17  12       31.06       24.16     11.72 o
  -3  17  12       15.14       14.01      6.95 o
  -2  17  12        8.34        6.78      4.73 o
  -1  17  12        6.02        0.93      4.28 o
   0  17  12        2.64       -5.27      5.27 o
   1  17  12        6.37       -4.11      4.97 o
   2  17  12        8.42        3.91      4.21 o
   3  17  12       14.96        2.76      6.05 o
   4  17  12       31.19       31.58      7.89 o
   5  17  12       15.99       23.00      7.87 o
   6  17  12        8.45       13.78      8.07 o
  -5  18  12        1.21       11.34      7.88 o
  -4  18  12        4.97        2.08      6.98 o
  -3  18  12       29.79       39.15      8.60 o
  -2  18  12       10.90       12.12      4.73 o
  -1  18  12       20.30       12.27      5.07 o
   0  18  12       13.43        4.02      4.67 o
   1  18  12       20.07       13.31      5.89 o
   2  18  12       11.34       14.75      4.76 o
   3  18  12       30.78       39.54      8.06 o
   4  18  12        4.95       -6.68      6.68 o
   5  18  12        1.34       -1.79      6.80 o
  -5  19  12       18.65       12.00     11.59 o
  -4  19  12        2.27       -2.49      7.80 o
  -3  19  12        2.38       -6.60      6.60 o
  -2  19  12        0.07       -3.77      5.45 o
  -1  19  12       47.00       39.63      5.89 o
   0  19  12       20.11       27.95      5.77 o
   1  19  12       46.85       48.55      6.13 o
   2  19  12        0.09       -1.82      3.97 o
   3  19  12        2.56       10.62      6.81 o
   4  19  12        2.55        1.22      5.97 o
   5  19  12       18.87       17.87      6.50 o
  -4  20  12        5.01        4.51      7.89 o
  -3  20  12       13.24        8.23      8.02 o
  -2  20  12       31.18       25.55      6.89 o
  -1  20  12        3.30       -2.10      6.80 o
   0  20  12       21.08       21.25      5.62 o
   1  20  12        3.31       -0.67      5.25 o
   2  20  12       32.68       40.39      8.83 o
   3  20  12       13.26       18.20      8.15 o
   4  20  12        5.23        2.69      5.98 o
  -4  21  12        3.15       -5.52      7.66 o
  -3  21  12        6.09       12.63      8.32 o
  -2  21  12        0.69       -1.49      6.02 o
  -1  21  12       30.82       31.86      7.14 o
   0  21  12       27.53       24.62      6.14 o
   1  21  12       29.67       43.23      6.62 o
   2  21  12        0.81       -3.72     11.80 o
   3  21  12        6.20       -1.20      7.63 o
   4  21  12        3.04        0.07      7.84 o
  -3  22  12        7.05       20.25      9.16 o
  -2  22  12        0.55       -7.73      7.73 o
  -1  22  12       18.20       15.97      6.05 o
   0  22  12       20.02       20.59      6.28 o
   1  22  12       17.79       11.22      5.86 o
   2  22  12        0.55       -1.09      7.75 o
   3  22  12        7.24        0.46      8.12 o
  -3  23  12        0.22       -4.75      8.56 o
  -2  23  12        4.85        6.17      8.62 o
  -1  23  12        7.74        7.34      7.20 o
   0  23  12        0.07        8.92      6.30 o
   1  23  12        7.55       17.77      6.25 o
   2  23  12        4.83        3.68      8.50 o
   3  23  12        0.24       -7.11      8.49 o
  -2  24  12        1.73        9.31      9.43 o
  -1  24  12        0.42        7.14     13.29 o
   0  24  12       46.79       45.27      7.58 o
   1  24  12        0.35       -6.73      6.87 o
   2  24  12        1.71        6.96      9.12 o
   1   0  13       39.18       34.79      4.51 o
   2   0  13     1265.69     1192.43     25.74 o
   3   0  13       37.10       35.16      5.03 o
   4   0  13      326.04      285.65     11.40 o
   5   0  13        0.19       -3.25      4.40 o
   6   0  13       51.77       63.26     14.99 o
   7   0  13        0.03        2.45      5.32 o
   8   0  13        7.25       11.17     11.17 o
  -8   1  13       19.25       41.66     13.59 o
  -7   1  13       33.92       42.84      7.04 o
  -6   1  13       67.21       67.11      7.41 o
  -5   1  13      159.58      162.87      9.18 o
  -4   1  13      611.58      548.51     16.23 o
  -3   1  13      337.00      322.14     10.93 o
  -2   1  13      599.26      611.18     16.02 o
  -1   1  13      283.33      240.73      9.46 o
   0   1  13       61.02       71.87      5.27 o
   1   1  13      296.38      236.90      9.43 o
   2   1  13      602.34      604.07     16.91 o
   3   1  13      335.81      321.44     10.96 o
   4   1  13      613.17      541.03     16.25 o
   5   1  13      160.45      166.01      9.45 o
   6   1  13       66.80       72.48     12.38 o
   7   1  13       34.13       47.38      7.29 o
   8   1  13       19.64       27.92     13.64 o
  -8   2  13        2.21        3.64      6.01 o
  -7   2  13       54.10       62.48      7.66 o
  -6   2  13       11.47        7.01      5.03 o
  -5   2  13      113.79      103.38      7.76 o
  -4   2  13      153.30      156.87      8.93 o
  -3   2  13      145.28      126.91      7.69 o
  -2   2  13      613.91      606.25     15.98 o
  -1   2  13      926.90      930.17     21.47 o
   0   2  13        0.80       -1.24      2.85 o
   1   2  13      930.44      932.36     21.38 o
   2   2  13      606.34      594.19     15.87 o
   3   2  13      138.05      118.72      7.55 o
   4   2  13      151.72      151.14      8.96 o
   5   2  13      112.24      110.04      8.10 o
   6   2  13       11.14       15.98      5.61 o
   7   2  13       55.38       74.25      8.05 o
   8   2  13        2.39        5.06     11.75 o
  -8   3  13        2.11        8.82      6.99 o
  -7   3  13       12.17       13.07      6.16 o
  -6   3  13        3.79        1.14      8.27 o
  -5   3  13       26.41       21.50      5.37 o
  -4   3  13        8.94       16.25      9.56 o
  -3   3  13      335.66      302.11     11.07 o
  -2   3  13      325.89      331.77     21.67 o
  -1   3  13        9.05        2.39      4.50 o
   0   3  13        1.28       -2.50      2.99 o
   1   3  13        9.39        2.73      3.77 o
   2   3  13      324.71      318.12     11.12 o
   3   3  13      338.36      316.36     13.19 o
   4   3  13        9.29        0.85      4.23 o
   5   3  13       27.42       21.19      5.61 o
   6   3  13        3.50        2.67      5.14 o
   7   3  13       12.04        9.79      6.27 o
   8   3  13        1.88       -9.80     10.85 o
  -8   4  13       15.26       11.75     10.01 o
  -7   4  13       25.19       30.98     14.43 o
  -6   4  13       13.91       16.79     12.27 o
  -5   4  13      109.44      115.70      8.34 o
  -4   4  13       53.12       61.32      6.69 o
  -3   4  13      526.47      499.13     14.75 o
  -2   4  13       72.19       68.88      5.97 o
  -1   4  13       79.85       66.23     13.25 o
   0   4  13      114.58      114.42     13.72 o
   1   4  13       74.69       65.28      5.81 o
   2   4  13       74.92       87.65     19.65 o
   3   4  13      522.67      497.98     18.33 o
   4   4  13       52.85       58.07      6.35 o
   5   4  13      113.07      103.55     11.59 o
   6   4  13       14.84       20.56      6.18 o
   7   4  13       24.34       27.34      6.98 o
   8   4  13       15.15       18.70     13.54 o
  -8   5  13        6.27       -4.21      7.85 o
  -7   5  13       61.88       79.25     11.22 o
  -6   5  13       80.92       88.93     11.64 o
  -5   5  13      130.03      143.86      9.17 o
  -4   5  13      121.86      115.44      9.22 o
  -3   5  13       70.42       75.10      6.61 o
  -2   5  13      288.95      261.64     10.48 o
  -1   5  13      707.90      756.32     19.33 o
   0   5  13      153.65      143.80      9.32 o
   1   5  13      700.46      771.56     19.29 o
   2   5  13      283.88      261.02     11.32 o
   3   5  13       72.99       77.00     14.43 o
   4   5  13      114.48      106.90      7.73 o
   5   5  13      130.17      132.22      9.37 o
   6   5  13       80.41       96.71     15.33 o
   7   5  13       61.71       82.22     15.83 o
   8   5  13        6.23        2.37      8.22 o
  -7   6  13       17.22       18.21      6.54 o
  -6   6  13        8.29        4.48      5.40 o
  -5   6  13       77.78       86.28      9.69 o
  -4   6  13      115.48       95.82     11.76 o
  -3   6  13     1074.92     1050.91     20.12 o
  -2   6  13      730.79      748.45     15.59 o
  -1   6  13      418.05      403.83     10.93 o
   0   6  13       55.18       43.69      8.51 o
   1   6  13      416.39      398.90     13.29 o
   2   6  13      709.12      706.92     18.84 o
   3   6  13     1079.07     1054.88     24.36 o
   4   6  13      116.56      105.49      7.86 o
   5   6  13       79.68       70.64      7.42 o
   6   6  13        8.00        5.90      5.78 o
   7   6  13       16.99       21.21      7.23 o
  -7   7  13       12.43       10.93      6.24 o
  -6   7  13       30.08       32.05      7.66 o
  -5   7  13      216.12      208.14      8.78 o
  -4   7  13       97.23      117.62      6.54 o
  -3   7  13       80.64       82.36      5.89 o
  -2   7  13      855.85      810.47     16.83 o
  -1   7  13      602.25      594.21     19.01 o
   0   7  13       71.49       64.84      5.07 o
   1   7  13      607.06      598.62     17.06 o
   2   7  13      848.07      800.94     27.21 o
   3   7  13       82.09       75.20      6.75 o
   4   7  13       96.77      102.30      8.27 o
   5   7  13      211.53      221.17     11.40 o
   6   7  13       30.73       42.28      7.53 o
   7   7  13       12.34        8.26      6.82 o
  -7   8  13        1.62        0.10      5.84 o
  -6   8  13        1.47        1.67      5.39 o
  -5   8  13        0.47        1.44      3.87 o
  -4   8  13       39.90       40.59      4.84 o
  -3   8  13       33.42       25.25      6.36 o
  -2   8  13      813.80      820.43     17.25 o
  -1   8  13       27.36       18.62      4.20 o
   0   8  13       97.01       96.40      5.70 o
   1   8  13       26.34       19.39      4.25 o
   2   8  13      808.21      805.61     30.37 o
   3   8  13       31.82       33.54     11.48 o
   4   8  13       40.63       47.85      6.60 o
   5   8  13        0.51       -1.58      4.95 o
   6   8  13        1.47        1.55      6.27 o
   7   8  13        1.60       -7.98      7.98 o
  -7   9  13       10.92       11.86      6.66 o
  -6   9  13        3.04       -4.77      4.77 o
  -5   9  13       23.42       20.27      4.66 o
  -4   9  13       63.94       75.65      5.89 o
  -3   9  13       74.01       68.74      5.69 o
  -2   9  13      258.05      245.52      9.58 o
  -1   9  13       62.83       66.56      7.20 o
   0   9  13       17.12       14.38      4.92 o
   1   9  13       63.16       54.57      5.11 o
   2   9  13      261.45      291.98     12.44 o
   3   9  13       74.91       79.67      7.18 o
   4   9  13       65.35       71.67      7.61 o
   5   9  13       22.64       14.49      6.18 o
   6   9  13        2.71        3.56      6.30 o
   7   9  13       11.32        5.26     16.43 o
  -7  10  13        1.09        6.36      6.63 o
  -6  10  13        7.43       -1.86      4.25 o
  -5  10  13       39.88       35.59      5.19 o
  -4  10  13      387.80      350.48     13.42 o
  -3  10  13       59.03       62.99      4.64 o
  -2  10  13      166.31      161.25      8.05 o
  -1  10  13      130.57      127.41      6.94 o
   0  10  13      514.57      537.79     13.58 o
   1  10  13      132.32      124.94      6.95 o
   2  10  13      168.98      166.22      8.26 o
   3  10  13       58.12       67.78      6.85 o
   4  10  13      390.27      375.61     14.92 o
   5  10  13       39.28       38.29     14.27 o
   6  10  13        8.12        3.68      6.23 o
   7  10  13        1.30       -6.32      6.49 o
  -7  11  13        0.87       -3.32      8.48 o
  -6  11  13       10.03        3.44      4.83 o
  -5  11  13       68.85       64.37      6.87 o
  -4  11  13       36.11       45.13      5.35 o
  -3  11  13        4.04        9.16      3.54 o
  -2  11  13      206.48      222.88     13.46 o
  -1  11  13      301.36      305.95     10.68 o
   0  11  13        3.50        1.34      3.91 o
   1  11  13      293.86      290.12     10.40 o
   2  11  13      204.54      222.14      9.50 o
   3  11  13        4.38        4.37      6.72 o
   4  11  13       36.31       51.03     10.22 o
   5  11  13       69.26       63.43      8.32 o
   6  11  13       10.05       13.59      6.72 o
   7  11  13        0.96       -3.83     16.54 o
  -7  12  13       12.46       19.18      7.04 o
  -6  12  13       11.09       12.71      6.72 o
  -5  12  13       76.85       68.51      6.51 o
  -4  12  13       84.79       72.68      6.29 o
  -3  12  13       52.76       57.71      4.77 o
  -2  12  13       51.90       44.64      5.73 o
  -1  12  13      342.85      348.82     11.53 o
   0  12  13       10.35        8.60      4.54 o
   1  12  13      348.67      374.32     11.88 o
   2  12  13       51.24       51.95      5.91 o
   3  12  13       51.14       65.12      7.77 o
   4  12  13       83.21       66.36     13.12 o
   5  12  13       76.97       71.09      8.72 o
   6  12  13       11.81        8.30      6.77 o
   7  12  13       12.00       20.49      7.96 o
  -6  13  13       82.31       85.32      9.34 o
  -5  13  13       46.18       45.80      8.12 o
  -4  13  13       90.67      110.06      7.15 o
  -3  13  13      107.05      103.57      7.31 o
  -2  13  13       18.26       23.76      5.38 o
  -1  13  13       97.21       83.06      6.76 o
   0  13  13      467.20      493.84     13.66 o
   1  13  13       94.64       95.06      6.83 o
   2  13  13       17.18       31.44      5.45 o
   3  13  13      107.88      106.86      9.12 o
   4  13  13       89.89       86.03      9.01 o
   5  13  13       45.55       60.67      8.65 o
   6  13  13       83.27       99.00     10.48 o
  -6  14  13        5.28        2.24      6.87 o
  -5  14  13        0.34       -2.59      6.13 o
  -4  14  13       15.02       19.82      7.00 o
  -3  14  13      104.56      125.19      7.89 o
  -2  14  13       87.57       91.75      7.18 o
  -1  14  13       30.96       33.75      7.36 o
   0  14  13       92.14       97.11      7.19 o
   1  14  13       30.78       24.92      5.52 o
   2  14  13       86.05       91.33      7.07 o
   3  14  13      103.26      113.75      9.34 o
   4  14  13       15.24       11.49      6.75 o
   5  14  13        0.33        2.27      6.57 o
   6  14  13        5.03       16.58      7.61 o
  -6  15  13       13.79        9.74      7.35 o
  -5  15  13       24.48       19.01      7.44 o
  -4  15  13       29.08       31.00      7.69 o
  -3  15  13        5.85        3.10      6.04 o
  -2  15  13       20.09       13.03      4.48 o
  -1  15  13       41.25       53.42      9.86 o
   0  15  13       15.56        3.06      5.01 o
   1  15  13       42.13       31.05      5.85 o
   2  15  13       20.09       10.32      5.20 o
   3  15  13        5.74       10.42      6.00 o
   4  15  13       29.08       33.49      7.59 o
   5  15  13       23.19       31.96      8.19 o
   6  15  13       13.62       23.73      8.01 o
  -6  16  13       14.01       17.38      8.00 o
  -5  16  13        3.29        3.37      7.27 o
  -4  16  13       10.18       10.81      6.87 o
  -3  16  13       22.55       28.81     11.11 o
  -2  16  13       35.65       28.68      5.13 o
  -1  16  13       24.25       17.23      7.50 o
   0  16  13        0.33       -4.63      4.63 o
   1  16  13       23.56       16.62      5.99 o
   2  16  13       35.10       34.88      6.19 o
   3  16  13       23.13       20.09      6.70 o
   4  16  13       10.51       10.71     11.54 o
   5  16  13        3.16        9.35      7.24 o
   6  16  13       13.65       16.34      8.01 o
  -5  17  13       21.15       16.84      7.92 o
  -4  17  13       20.58       27.86      8.38 o
  -3  17  13       59.66       59.38      9.01 o
  -2  17  13       11.11        4.25      4.48 o
  -1  17  13       25.34       15.37      4.95 o
   0  17  13        0.65       -4.86      4.89 o
   1  17  13       24.88       17.55      5.84 o
   2  17  13       10.73        5.03      4.44 o
   3  17  13       58.90       62.01      8.40 o
   4  17  13       20.49       18.30      7.80 o
   5  17  13       21.32       20.59      8.04 o
  -5  18  13        2.84       11.12      8.01 o
  -4  18  13       29.45       39.33      8.78 o
  -3  18  13       22.39       14.93      7.84 o
  -2  18  13       25.00       22.64      6.29 o
  -1  18  13        8.03       -0.99      4.80 o
   0  18  13       28.86       22.06      6.69 o
   1  18  13        7.83        6.14      5.82 o
   2  18  13       25.45       23.82      5.08 o
   3  18  13       22.01       35.52      7.73 o
   4  18  13       29.04       16.47      7.50 o
   5  18  13        2.79       11.08      7.52 o
  -5  19  13        0.04        3.13      8.07 o
  -4  19  13       29.28       26.35      8.70 o
  -3  19  13       24.09       30.81      8.76 o
  -2  19  13        5.15        4.33      6.37 o
  -1  19  13       10.91        4.27      5.21 o
   0  19  13       72.69       73.45      7.01 o
   1  19  13       10.35        3.23      5.16 o
   2  19  13        5.54        2.49      4.51 o
   3  19  13       23.90       30.48      9.17 o
   4  19  13       28.32       31.54      8.42 o
   5  19  13        0.07        2.92      6.46 o
  -4  20  13        6.45        0.53      7.42 o
  -3  20  13       33.69       44.25      9.64 o
  -2  20  13        0.67       -5.84      5.84 o
  -1  20  13       48.79       43.07      6.46 o
   0  20  13        2.64       -4.84      4.84 o
   1  20  13       47.69       35.44      6.24 o
   2  20  13        0.59        2.50      6.92 o
   3  20  13       33.79       25.56      8.69 o
   4  20  13        6.21        7.58      6.12 o
  -4  21  13        0.62       -3.22      8.04 o
  -3  21  13        1.46        5.29      8.26 o
  -2  21  13        0.69       -0.26      7.77 o
  -1  21  13       15.70       16.64      5.86 o
   0  21  13        7.63        4.31      5.67 o
   1  21  13       16.15       17.78      6.06 o
   2  21  13        0.62        0.17      7.52 o
   3  21  13        1.48       -4.15     11.64 o
   4  21  13        0.63       -7.51      7.51 o
  -3  22  13        4.50        8.24      9.38 o
  -2  22  13        6.26       19.46      9.20 o
  -1  22  13        4.18        1.75      5.83 o
   0  22  13        0.38       -0.86      5.67 o
   1  22  13        4.34       11.34      5.79 o
   2  22  13        6.52       12.62      8.67 o
   3  22  13        4.48        4.64     10.67 o
  -2  23  13        0.15       -0.63      8.69 o
  -1  23  13        9.70        8.22      7.33 o
   0  23  13       14.44        3.46      6.29 o
   1  23  13        9.69       15.21      6.13 o
   2  23  13        0.20       -1.39     10.32 o
  -1  24  13        7.75       15.88      7.95 o
   0  24  13        0.02       13.05      7.50 o
   1  24  13        7.69        8.91      8.81 o
   0   0  14       18.81       14.22      5.85 o
   1   0  14      794.23      848.29     20.52 o
   2   0  14      522.98      514.21     14.90 o
   3   0  14       12.54       -4.03      4.03 o
   4   0  14       11.82        9.94      4.54 o
   5   0  14       29.49       18.91      5.47 o
   6   0  14       26.27       29.87      6.51 o
   7   0  14       40.78       59.62      8.09 o
   8   0  14        7.78        7.88      6.88 o
  -8   1  14        3.54        5.58      6.81 o
  -7   1  14       14.37        9.07      6.22 o
  -6   1  14        5.71       10.21      5.46 o
  -5   1  14      264.33      270.94     11.82 o
  -4   1  14       38.46       41.31      5.75 o
  -3   1  14      217.48      185.64      9.12 o
  -2   1  14       76.01       66.87      6.05 o
  -1   1  14      777.46      789.29     19.65 o
   0   1  14      105.99       85.02      6.15 o
   1   1  14      772.35      810.15     19.76 o
   2   1  14       74.63       59.97      5.90 o
   3   1  14      222.90      203.77      9.98 o
   4   1  14       39.12       40.61      5.71 o
   5   1  14      261.84      261.05     17.88 o
   6   1  14        5.69        2.38      6.03 o
   7   1  14       15.11       24.50      9.14 o
   8   1  14        3.51        5.24     11.93 o
  -7   2  14       21.34       26.80      6.96 o
  -6   2  14      102.28      127.79      9.12 o
  -5   2  14       71.19       65.56      7.04 o
  -4   2  14       35.90       34.67      5.72 o
  -3   2  14      706.18      672.22     24.18 o
  -2   2  14      801.91      792.78     19.61 o
  -1   2  14      347.76      345.74     11.80 o
   0   2  14      377.73      352.97     11.69 o
   1   2  14      341.23      341.37     11.67 o
   2   2  14      803.82      772.31     19.37 o
   3   2  14      709.52      690.77     17.77 o
   4   2  14       35.05       30.10      5.40 o
   5   2  14       70.82       73.38      8.38 o
   6   2  14      102.03      118.49      9.20 o
   7   2  14       21.23       11.24      6.53 o
  -7   3  14        2.13        9.05      6.27 o
  -6   3  14      143.84      156.92     10.20 o
  -5   3  14       61.89       61.72      6.91 o
  -4   3  14      130.67      137.85      8.72 o
  -3   3  14      467.52      444.13     13.89 o
  -2   3  14      205.82      219.56     10.01 o
  -1   3  14      244.64      221.69      9.81 o
   0   3  14      318.75      275.53     10.47 o
   1   3  14      239.97      210.69      9.57 o
   2   3  14      202.08      205.49      9.67 o
   3   3  14      474.33      434.82     13.65 o
   4   3  14      132.95      130.42      8.59 o
   5   3  14       63.91       68.68      7.15 o
   6   3  14      141.09      131.77      9.73 o
   7   3  14        2.29        8.78      6.41 o
  -7   4  14       15.23       15.08      9.53 o
  -6   4  14       71.34       77.66      7.86 o
  -5   4  14       81.97       72.42      7.35 o
  -4   4  14       76.89       69.32     10.24 o
  -3   4  14      772.18      709.28     18.59 o
  -2   4  14      263.03      247.02     10.51 o
  -1   4  14      495.57      537.95     25.47 o
   0   4  14      917.07      921.58     21.88 o
   1   4  14      486.41      511.00     14.99 o
   2   4  14      259.62      222.19     23.65 o
   3   4  14      757.94      718.35     18.58 o
   4   4  14       80.28       72.08     10.72 o
   5   4  14       81.98       82.31      7.81 o
   6   4  14       70.88       67.58      8.08 o
   7   4  14       15.30        7.02      6.57 o
  -7   5  14        6.51        7.32      6.36 o
  -6   5  14        5.69       -2.07      9.14 o
  -5   5  14       56.74       60.98      7.06 o
  -4   5  14       48.68       43.45     10.72 o
  -3   5  14      142.49      148.30      8.85 o
  -2   5  14      261.11      271.69     11.23 o
  -1   5  14      180.97      166.33      8.92 o
   0   5  14       24.96       17.79      4.65 o
   1   5  14      180.82      143.59      8.77 o
   2   5  14      256.30      249.72     16.75 o
   3   5  14      138.62      141.48     15.70 o
   4   5  14       47.89       45.80      6.58 o
   5   5  14       55.10       63.05      8.03 o
   6   5  14        6.28        6.68      6.12 o
   7   5  14        6.07        4.59      7.85 o
  -7   6  14        0.57       -1.39      5.53 o
  -6   6  14       35.25       43.66      7.74 o
  -5   6  14        5.21       -4.60      4.60 o
  -4   6  14       35.66       40.07      5.83 o
  -3   6  14      169.95      180.52     20.17 o
  -2   6  14      635.29      614.12     18.70 o
  -1   6  14      261.61      278.75     11.49 o
   0   6  14      377.44      402.19     17.67 o
   1   6  14      262.80      265.25     11.01 o
   2   6  14      634.73      596.67     23.41 o
   3   6  14      165.55      175.15     13.91 o
   4   6  14       36.39       38.81      6.07 o
   5   6  14        5.01       -0.17      4.80 o
   6   6  14       35.34       31.59      6.91 o
   7   6  14        0.64       -4.54      6.64 o
  -7   7  14        1.40       -4.37      6.74 o
  -6   7  14       31.61       33.10      6.63 o
  -5   7  14       27.24       28.96      6.10 o
  -4   7  14      116.30      112.40      6.80 o
  -3   7  14      429.17      432.43     12.02 o
  -2   7  14      192.55      188.39      8.44 o
  -1   7  14      228.08      227.15      8.89 o
   0   7  14      172.83      192.79      9.62 o
   1   7  14      232.40      231.68     14.91 o
   2   7  14      187.13      182.02     10.22 o
   3   7  14      430.47      445.16     14.33 o
   4   7  14      121.11      116.30      8.61 o
   5   7  14       26.97       13.13      5.63 o
   6   7  14       31.94       32.32     12.19 o
   7   7  14        1.58       -6.16      6.16 o
  -7   8  14       21.25       35.25      9.32 o
  -6   8  14       41.14       50.78      7.38 o
  -5   8  14        1.98       -1.08      3.94 o
  -4   8  14      137.04      135.37      7.79 o
  -3   8  14      147.58      141.03      7.22 o
  -2   8  14      709.97      696.54     16.33 o
  -1   8  14      338.51      360.11     10.89 o
   0   8  14      136.31      131.22      6.78 o
   1   8  14      335.58      356.89     13.31 o
   2   8  14      714.12      714.71     19.68 o
   3   8  14      152.18      153.68     15.64 o
   4   8  14      140.82      133.15      9.26 o
   5   8  14        1.74       -3.97      5.07 o
   6   8  14       41.89       44.96      7.94 o
   7   8  14       21.05       20.69      9.51 o
  -7   9  14        1.34       -0.07      6.15 o
  -6   9  14        5.52        2.28      5.88 o
  -5   9  14       91.10       79.29      6.47 o
  -4   9  14      112.80      105.45      8.58 o
  -3   9  14      312.60      314.78     10.51 o
  -2   9  14      875.87      920.38     19.52 o
  -1   9  14      132.81      127.99     11.29 o
   0   9  14       57.98       45.77      6.72 o
   1   9  14      127.84      133.12      9.90 o
   2   9  14      870.78      951.06     23.92 o
   3   9  14      318.45      318.90     12.80 o
   4   9  14      113.89      111.83      9.17 o
   5   9  14       89.37       95.06      9.14 o
   6   9  14        5.81       -1.04      6.05 o
   7   9  14        1.35        0.75      6.73 o
  -7  10  14       18.52       32.29     10.53 o
  -6  10  14        7.32       13.90      5.16 o
  -5  10  14       20.16       17.34      4.94 o
  -4  10  14       11.95        8.60      4.37 o
  -3  10  14      303.22      315.75     13.48 o
  -2  10  14      290.93      302.21     10.87 o
  -1  10  14      407.79      405.91     12.23 o
   0  10  14       44.63       35.54      5.19 o
   1  10  14      417.24      406.79     11.86 o
   2  10  14      296.23      310.96     16.25 o
   3  10  14      300.61      306.83     12.88 o
   4  10  14       12.21        5.65      8.95 o
   5  10  14       21.07       24.62      6.75 o
   6  10  14        7.33       12.04      6.62 o
   7  10  14       17.47       22.30      7.98 o
  -7  11  14        3.74       -2.95      9.27 o
  -6  11  14       54.62       55.20      6.58 o
  -5  11  14       16.88       23.14      5.29 o
  -4  11  14       45.69       46.56      5.56 o
  -3  11  14      188.93      177.32      7.29 o
  -2  11  14      285.80      305.72     10.85 o
  -1  11  14      112.69      121.30      8.89 o
   0  11  14      368.02      353.92     11.54 o
   1  11  14      113.88      126.63      7.36 o
   2  11  14      284.16      303.60     10.84 o
   3  11  14      188.22      185.48     18.04 o
   4  11  14       46.63       48.42      7.63 o
   5  11  14       16.49       11.53      6.80 o
   6  11  14       54.24       59.30     16.22 o
   7  11  14        3.71       -4.19      7.21 o
  -6  12  14       42.16       51.35      8.15 o
  -5  12  14       22.39       25.41      5.67 o
  -4  12  14        6.90        1.15      4.34 o
  -3  12  14       37.97       46.70      5.91 o
  -2  12  14       63.78       64.54      6.34 o
  -1  12  14       94.44      105.32      7.19 o
   0  12  14       31.87       26.01      5.46 o
   1  12  14       90.68      106.18      7.17 o
   2  12  14       63.99       58.99      6.22 o
   3  12  14       36.12       37.40      6.94 o
   4  12  14        7.44        6.82      6.02 o
   5  12  14       22.57       30.17      7.65 o
   6  12  14       41.56       48.07      9.05 o
  -6  13  14       29.03       26.55      7.64 o
  -5  13  14       62.45       79.48      9.08 o
  -4  13  14       42.59       50.05      7.64 o
  -3  13  14        6.40        3.44      3.50 o
  -2  13  14      164.86      142.06      8.16 o
  -1  13  14       14.11       14.02      6.88 o
   0  13  14       18.43       -0.87      4.51 o
   1  13  14       12.87       13.61      7.25 o
   2  13  14      167.22      156.07     10.29 o
   3  13  14        7.21        9.53      8.95 o
   4  13  14       42.29       45.58      8.04 o
   5  13  14       61.83       98.16      9.95 o
   6  13  14       29.24       23.19      7.94 o
  -6  14  14        1.35        0.84      6.35 o
  -5  14  14        3.19        0.01      6.65 o
  -4  14  14        6.57        1.53      6.68 o
  -3  14  14        0.43       -4.20      4.20 o
  -2  14  14       14.19       14.81      5.23 o
  -1  14  14       20.70       29.74      7.41 o
   0  14  14      208.16      221.07     10.06 o
   1  14  14       21.64       15.95      5.29 o
   2  14  14       14.29        7.39      5.01 o
   3  14  14        0.63        7.75      5.94 o
   4  14  14        6.58        9.57     11.43 o
   5  14  14        2.98        4.77      6.81 o
   6  14  14        1.44       13.36      7.50 o
  -6  15  14        0.00       -4.40      6.61 o
  -5  15  14       25.67       21.44      8.09 o
  -4  15  14       19.46       13.64      7.19 o
  -3  15  14       12.74       12.27      6.76 o
  -2  15  14       33.41       35.27      5.15 o
  -1  15  14       32.57       29.27      5.99 o
   0  15  14        3.87       -4.44      4.44 o
   1  15  14       31.77       34.21      6.51 o
   2  15  14       33.73       46.70      6.60 o
   3  15  14       12.75       11.82      7.77 o
   4  15  14       19.22       16.67      7.19 o
   5  15  14       25.90       30.09      8.22 o
   6  15  14        0.01        4.21      7.39 o
  -6  16  14        6.77       -4.42     10.48 o
  -5  16  14       28.05       28.85      8.43 o
  -4  16  14        0.51        0.45     10.11 o
  -3  16  14        5.19        0.10      6.56 o
  -2  16  14       43.20       45.52      5.52 o
  -1  16  14       19.52       17.95      5.67 o
   0  16  14       10.36        6.83      5.32 o
   1  16  14       19.67       15.59      5.78 o
   2  16  14       43.25       36.61      6.28 o
   3  16  14        5.24        6.46      6.52 o
   4  16  14        0.51       -0.62      6.82 o
   5  16  14       28.94       22.05      8.85 o
  -5  17  14        3.22        3.99      7.12 o
  -4  17  14        4.79        9.00      7.61 o
  -3  17  14       12.11        2.48      6.87 o
  -2  17  14        4.20       -0.59      5.39 o
  -1  17  14       13.60       14.25      5.09 o
   0  17  14       22.20        2.84      5.55 o
   1  17  14       13.08        4.46      5.74 o
   2  17  14        3.93        0.31      5.39 o
   3  17  14       12.01        6.47      6.74 o
   4  17  14        4.75        0.62      6.75 o
   5  17  14        3.71       -4.36      6.97 o
  -5  18  14       11.56       12.13      7.96 o
  -4  18  14        3.85        0.90      7.61 o
  -3  18  14        3.31        8.69      7.39 o
  -2  18  14        0.77       -4.17      5.40 o
  -1  18  14       58.73       62.98      6.55 o
   0  18  14        5.11       -1.45      5.71 o
   1  18  14       58.57       73.99     13.02 o
   2  18  14        0.69       -1.38      4.59 o
   3  18  14        3.17       -2.72      5.92 o
   4  18  14        3.82       -6.61     14.46 o
   5  18  14       11.85        7.01      7.71 o
  -4  19  14        2.07        0.69      7.77 o
  -3  19  14        0.41        9.68     10.82 o
  -2  19  14        8.06       -1.98      5.76 o
  -1  19  14       17.40       11.79      5.42 o
   0  19  14        1.49        1.57      5.09 o
   1  19  14       16.96       24.92      6.84 o
   2  19  14        8.19        2.65      6.78 o
   3  19  14        0.48        0.24      6.88 o
   4  19  14        2.30        0.93      7.30 o
  -4  20  14       13.16       12.81      8.65 o
  -3  20  14        3.78       11.02      8.55 o
  -2  20  14       11.53       19.16      6.84 o
  -1  20  14        0.74       -5.01      5.01 o
   0  20  14       11.91       15.42      5.76 o
   1  20  14        0.61       -3.73      7.21 o
   2  20  14       11.93       27.58      8.79 o
   3  20  14        3.81       23.54     12.27 o
   4  20  14       13.36       14.94      6.73 o
  -3  21  14        5.64        5.30      8.45 o
  -2  21  14        5.37       -1.69      7.93 o
  -1  21  14        3.34        4.56      5.61 o
   0  21  14       24.30       24.79      6.26 o
   1  21  14        3.37       -0.23      5.48 o
   2  21  14        5.47       -0.16      7.77 o
   3  21  14        5.66       -1.55      7.94 o
  -3  22  14       15.28        8.09      9.14 o
  -2  22  14       18.33       20.71     14.75 o
  -1  22  14        5.28        6.21      7.68 o
   0  22  14       20.47       29.53      6.81 o
   1  22  14        5.21        9.36      6.36 o
   2  22  14       18.08       30.71     15.41 o
   3  22  14       15.23       20.93      9.40 o
  -2  23  14        6.89       15.84      9.45 o
  -1  23  14        2.73       -3.72      7.08 o
   0  23  14       13.60       15.36      6.79 o
   1  23  14        2.94       -5.13      5.81 o
   2  23  14        6.75       14.98      9.48 o
   0  24  14       16.44       10.29      6.95 o
   1   0  15       40.14       46.44      5.60 o
   2   0  15        1.93       -3.92      3.92 o
   3   0  15       66.22       45.68      5.83 o
   4   0  15        4.86       -4.90      4.90 o
   5   0  15       24.49       34.12      9.88 o
   6   0  15       21.81       30.34      7.61 o
   7   0  15       14.85       19.22      6.64 o
  -7   1  15        6.10       14.68      6.62 o
  -6   1  15       61.17       51.52      7.40 o
  -5   1  15        2.00        5.02      4.99 o
  -4   1  15       73.29       76.53      9.48 o
  -3   1  15       48.22       39.60      5.73 o
  -2   1  15      134.36      131.89      8.08 o
  -1   1  15      153.52      161.59      8.79 o
   0   1  15      153.31      169.98      8.51 o
   1   1  15      150.70      159.78     12.09 o
   2   1  15      134.07      142.68      9.11 o
   3   1  15       47.94       42.93      5.71 o
   4   1  15       72.28       80.12      9.43 o
   5   1  15        1.74        6.53      5.02 o
   6   1  15       60.75       53.15      7.48 o
   7   1  15        6.24        8.87      6.26 o
  -7   2  15       55.47       62.26      8.57 o
  -6   2  15       26.54       33.30     10.19 o
  -5   2  15        1.26        6.07      4.99 o
  -4   2  15       72.56       67.84      8.95 o
  -3   2  15      126.47      132.01      8.16 o
  -2   2  15      794.71      802.13     20.45 o
  -1   2  15      310.88      294.85     11.45 o
   0   2  15       54.83       48.44      5.36 o
   1   2  15      299.77      280.69     11.21 o
   2   2  15      804.64      815.10     20.43 o
   3   2  15      117.98      126.48      7.99 o
   4   2  15       72.82       62.73      8.95 o
   5   2  15        1.08       -0.62      4.71 o
   6   2  15       27.18       29.25      6.71 o
   7   2  15       55.98       68.53      9.45 o
  -7   3  15       36.28       49.27     10.32 o
  -6   3  15       15.93       22.06      6.26 o
  -5   3  15      270.74      310.21     13.02 o
  -4   3  15       88.33       85.25      7.14 o
  -3   3  15       21.25       12.77      6.95 o
  -2   3  15       55.56       42.57      6.05 o
  -1   3  15      578.07      596.12     16.76 o
   0   3  15        0.65        0.05      3.96 o
   1   3  15      570.30      611.51     17.02 o
   2   3  15       57.68       41.99      6.09 o
   3   3  15       20.40        4.54      6.19 o
   4   3  15       89.04       85.28      9.90 o
   5   3  15      271.62      290.23     12.85 o
   6   3  15       16.92       18.43      6.45 o
   7   3  15       36.51       56.51      8.39 o
  -7   4  15       15.20       17.98      6.93 o
  -6   4  15       14.04       21.85      7.27 o
  -5   4  15       81.53       78.57      7.64 o
  -4   4  15       41.31       41.34      6.03 o
  -3   4  15        2.58        2.54      4.44 o
  -2   4  15     1486.61     1419.21     31.29 o
  -1   4  15      349.69      333.95     12.50 o
   0   4  15      195.39      190.33      9.37 o
   1   4  15      342.40      340.70     12.45 o
   2   4  15     1484.70     1452.53     31.32 o
   3   4  15        2.81        8.44      5.40 o
   4   4  15       36.09       31.24      7.90 o
   5   4  15       82.13       85.37      8.34 o
   6   4  15       13.40       14.25      6.11 o
   7   4  15       14.17        7.68      6.71 o
  -7   5  15       32.62       55.60      8.00 o
  -6   5  15       17.41       25.62      6.39 o
  -5   5  15       48.06       47.12      6.68 o
  -4   5  15      116.38      111.32      8.05 o
  -3   5  15      113.70      113.12      7.98 o
  -2   5  15      195.74      203.98     13.75 o
  -1   5  15      316.03      302.53     11.88 o
   0   5  15      101.77       89.12      6.87 o
   1   5  15      330.06      311.26     12.06 o
   2   5  15      191.67      185.46     10.00 o
   3   5  15      112.52      119.25     15.01 o
   4   5  15      121.16      138.32     12.17 o
   5   5  15       49.17       48.48      7.22 o
   6   5  15       16.88       10.10      7.43 o
   7   5  15       33.29       29.30      7.79 o
  -7   6  15        1.74       10.30      6.21 o
  -6   6  15        5.11        7.97      5.72 o
  -5   6  15       11.12       16.95      5.55 o
  -4   6  15       79.76       77.18      7.30 o
  -3   6  15      437.79      424.02     19.78 o
  -2   6  15      369.46      372.06     13.87 o
  -1   6  15       31.22       14.29      5.12 o
   0   6  15      148.56      177.28      9.43 o
   1   6  15       29.52       16.48      4.93 o
   2   6  15      371.37      334.01     12.92 o
   3   6  15      438.13      442.70     14.59 o
   4   6  15       78.34       81.75      7.82 o
   5   6  15       10.63        7.78      5.47 o
   6   6  15        5.17        7.58      6.14 o
   7   6  15        1.60        1.46      9.51 o
  -7   7  15       14.15       19.68     11.43 o
  -6   7  15        4.16        7.48      5.83 o
  -5   7  15        5.32       -0.89      5.06 o
  -4   7  15        2.05        2.37      5.43 o
  -3   7  15       50.48       48.18      7.40 o
  -2   7  15        2.87       -3.96      3.96 o
  -1   7  15       15.88       11.56      5.10 o
   0   7  15       10.64       -3.54      4.38 o
   1   7  15       15.75       10.26      4.77 o
   2   7  15        2.78       -4.71      4.71 o
   3   7  15       49.27       50.74      6.19 o
   4   7  15        1.76       -1.07      9.40 o
   5   7  15        5.16       -0.49      5.17 o
   6   7  15        4.29        6.88      6.37 o
   7   7  15       14.34       12.80      7.18 o
  -7   8  15        9.63        7.43      7.35 o
  -6   8  15       13.16       13.98      6.07 o
  -5   8  15       56.43       52.38      7.23 o
  -4   8  15        7.02       -0.57      4.24 o
  -3   8  15      156.21      148.99      7.67 o
  -2   8  15      124.02      133.04      7.48 o
  -1   8  15      442.62      434.53     12.21 o
   0   8  15       41.20       37.98      5.89 o
   1   8  15      436.72      427.08     15.08 o
   2   8  15      123.46      132.92     15.91 o
   3   8  15      150.19      151.83     12.77 o
   4   8  15        7.30        6.50      5.56 o
   5   8  15       56.43       58.00      7.83 o
   6   8  15       13.32       11.45      7.07 o
   7   8  15        9.24       11.45      7.59 o
  -7   9  15        0.79       -4.94      6.37 o
  -6   9  15       45.40       28.37      7.11 o
  -5   9  15       58.81       76.29      9.80 o
  -4   9  15       81.82      100.88      6.85 o
  -3   9  15       34.82       34.06      5.16 o
  -2   9  15       46.97       45.52      5.78 o
  -1   9  15       62.39       56.34      5.86 o
   0   9  15      561.70      583.55     14.81 o
   1   9  15       58.01       50.35      6.98 o
   2   9  15       49.21       56.29      7.11 o
   3   9  15       35.20       24.81      5.95 o
   4   9  15       79.27       72.42      8.13 o
   5   9  15       57.96       77.92      8.59 o
   6   9  15       46.07       37.94      8.09 o
   7   9  15        0.71       -4.37      6.96 o
  -7  10  15       13.58       22.99      7.77 o
  -6  10  15       35.76       42.86     10.35 o
  -5  10  15       23.66       25.34      5.32 o
  -4  10  15      169.42      184.77      8.72 o
  -3  10  15      126.99      142.76      7.80 o
  -2  10  15      187.19      181.71      9.16 o
  -1  10  15       81.52       81.89      6.70 o
   0  10  15       81.10       74.41      6.26 o
   1  10  15       86.73       84.61      6.55 o
   2  10  15      188.22      176.65     10.91 o
   3  10  15      122.21      123.61      9.05 o
   4  10  15      174.46      160.85     10.78 o
   5  10  15       23.22       22.80      7.45 o
   6  10  15       35.36       46.40      8.62 o
   7  10  15       12.94       20.10      8.16 o
  -6  11  15       15.87       19.55      6.22 o
  -5  11  15      164.04      167.50     11.42 o
  -4  11  15       21.46       20.65      5.02 o
  -3  11  15       19.90       14.19      4.99 o
  -2  11  15       20.84        9.41      4.58 o
  -1  11  15      178.75      196.78      9.50 o
   0  11  15        6.21        7.06      4.57 o
   1  11  15      177.84      203.20      9.37 o
   2  11  15       20.98        7.87      5.96 o
   3  11  15       18.78       10.01      6.51 o
   4  11  15       19.91       23.20      7.19 o
   5  11  15      163.03      212.32     23.54 o
   6  11  15       16.33        5.02      7.41 o
  -6  12  15        8.07        3.59      9.35 o
  -5  12  15       39.84       43.09      6.18 o
  -4  12  15       48.01       39.27      5.63 o
  -3  12  15        8.33       12.29      3.92 o
  -2  12  15       66.16       78.77      6.81 o
  -1  12  15       46.81       42.40      6.22 o
   0  12  15        6.96        0.59      4.57 o
   1  12  15       48.41       45.36      6.35 o
   2  12  15       64.24       78.11     15.49 o
   3  12  15        8.65       15.01      9.17 o
   4  12  15       49.53       51.73      8.31 o
   5  12  15       39.10       29.35      8.03 o
   6  12  15        8.15        1.77      9.06 o
  -6  13  15        1.65        0.37      6.57 o
  -5  13  15        2.96        0.86      8.45 o
  -4  13  15        8.10        8.30      6.85 o
  -3  13  15       21.76       19.61      4.09 o
  -2  13  15       37.52       33.70      5.84 o
  -1  13  15       32.72       32.44      5.76 o
   0  13  15        7.78       -4.44      4.44 o
   1  13  15       32.97       26.19      5.55 o
   2  13  15       36.64       34.16      6.92 o
   3  13  15       21.46       27.34     10.11 o
   4  13  15        8.41        2.33      6.24 o
   5  13  15        2.99       15.97      7.11 o
   6  13  15        1.64        4.88      7.16 o
  -6  14  15        9.16       -6.31      6.79 o
  -5  14  15       28.06       32.92      7.98 o
  -4  14  15       20.66        5.42      6.80 o
  -3  14  15       28.61       30.52      7.22 o
  -2  14  15       14.45       18.48      8.89 o
  -1  14  15       22.86       25.50      5.66 o
   0  14  15        0.03       -5.27      5.27 o
   1  14  15       22.46       20.19      5.65 o
   2  14  15       13.92       16.37      6.93 o
   3  14  15       28.46       35.76     10.75 o
   4  14  15       21.00       22.46      7.52 o
   5  14  15       28.23       31.05      8.03 o
   6  14  15        9.24       10.92      7.80 o
  -6  15  15       21.24       27.52      8.52 o
  -5  15  15        9.96       10.06      7.66 o
  -4  15  15       48.21       64.25     15.56 o
  -3  15  15       52.57       54.98      8.52 o
  -2  15  15       54.21       46.01      6.69 o
  -1  15  15       72.39       67.70      7.21 o
   0  15  15        0.05        0.98      5.97 o
   1  15  15       71.42       52.23      9.90 o
   2  15  15       53.20       56.68      6.73 o
   3  15  15       53.02       57.14      8.51 o
   4  15  15       47.06       42.41      8.58 o
   5  15  15       10.53       19.85     12.25 o
   6  15  15       21.23       29.45      9.05 o
  -5  16  15       17.91       20.68      8.47 o
  -4  16  15       10.13        4.92      9.43 o
  -3  16  15       38.96       33.29     14.04 o
  -2  16  15        0.69        2.30      4.72 o
  -1  16  15      133.11      125.80      8.76 o
   0  16  15        1.53       -1.41      5.33 o
   1  16  15      130.94      134.75      8.99 o
   2  16  15        0.72       -0.02      5.15 o
   3  16  15       38.89       48.16      8.74 o
   4  16  15       10.01        8.18      7.28 o
   5  16  15       18.22       10.57     10.30 o
  -5  17  15       10.68       29.19      8.64 o
  -4  17  15       27.26       46.15     12.09 o
  -3  17  15       26.38       43.18      8.83 o
  -2  17  15       13.39       14.84      7.73 o
  -1  17  15       55.04       52.10      9.38 o
   0  17  15       27.37       21.90      6.23 o
   1  17  15       54.85       56.55      9.95 o
   2  17  15       13.27        9.67      5.98 o
   3  17  15       26.43       39.08      8.12 o
   4  17  15       27.49       29.30      8.21 o
   5  17  15       10.67       10.14      7.95 o
  -5  18  15        1.69        2.64      8.34 o
  -4  18  15       19.63       24.57      8.55 o
  -3  18  15       18.14       17.62      8.14 o
  -2  18  15       21.67        7.99      6.08 o
  -1  18  15       16.71       14.04      5.26 o
   0  18  15      140.68      170.77     17.99 o
   1  18  15       16.89       16.06      6.59 o
   2  18  15       21.24       21.97      8.27 o
   3  18  15       18.16       20.04      7.48 o
   4  18  15       19.27       28.37      8.28 o
   5  18  15        1.76        4.98      7.96 o
  -4  19  15        3.15        7.01      7.89 o
  -3  19  15        2.92        2.49      9.64 o
  -2  19  15        3.10        7.68      6.19 o
  -1  19  15       13.30       14.18      5.74 o
   0  19  15       16.29       10.35      9.28 o
   1  19  15       13.44       26.46      6.96 o
   2  19  15        3.14       -1.28      7.11 o
   3  19  15        2.90       -3.38      8.14 o
   4  19  15        2.97       -6.85      6.85 o
  -4  20  15        2.24       -6.66      7.61 o
  -3  20  15        7.51        9.98      8.53 o
  -2  20  15        3.98       -3.29      6.27 o
  -1  20  15        5.85        3.73      6.95 o
   0  20  15        6.45       -4.91      5.22 o
   1  20  15        5.89       12.48      6.25 o
   2  20  15        3.73        8.64     12.22 o
   3  20  15        7.50        6.69     12.17 o
   4  20  15        2.24        9.28      8.10 o
  -3  21  15        4.25       -0.05     10.35 o
  -2  21  15        2.12       -0.78      8.11 o
  -1  21  15        3.00       -1.81      5.56 o
   0  21  15        3.45        3.76      5.82 o
   1  21  15        2.91        4.73      6.69 o
   2  21  15        2.10        4.38      9.59 o
   3  21  15        4.36        0.09      8.80 o
  -2  22  15        1.96       -6.79      8.14 o
  -1  22  15       16.46       23.73     15.15 o
   0  22  15       26.36       54.38      8.45 o
   1  22  15       16.83       23.79      6.50 o
   2  22  15        1.93       -4.72      9.40 o
  -1  23  15        7.91       -4.93      7.10 o
   0  23  15        3.62        2.17      6.19 o
   1  23  15        7.79       23.25      9.28 o
   0   0  16      286.61      278.90     16.12 o
   1   0  16       30.40       19.07      4.90 o
   2   0  16        5.52       -4.12      4.12 o
   3   0  16      160.11      160.17      9.06 o
   4   0  16        0.53        2.84      5.85 o
   5   0  16       48.91       39.89     14.12 o
   6   0  16       88.20       84.98      9.56 o
   7   0  16       11.56        2.73      6.26 o
  -7   1  16        4.69       -0.01      6.37 o
  -6   1  16       25.78       34.06      6.84 o
  -5   1  16      157.69      148.86      9.70 o
  -4   1  16      101.73       79.69      9.96 o
  -3   1  16      317.01      307.75     12.03 o
  -2   1  16      187.03      161.09      9.33 o
  -1   1  16      181.24      164.12      9.16 o
   0   1  16      138.82      142.27      8.72 o
   1   1  16      182.71      171.80      9.26 o
   2   1  16      188.70      164.93      9.38 o
   3   1  16      310.78      319.53     13.38 o
   4   1  16      101.16       83.64     10.22 o
   5   1  16      157.21      164.89     10.21 o
   6   1  16       25.83       34.40      6.95 o
   7   1  16        4.53        9.61      6.96 o
  -7   2  16       21.50       34.26      7.67 o
  -6   2  16       40.97       32.88      6.72 o
  -5   2  16       18.47       14.55      5.70 o
  -4   2  16       36.11       34.13      7.80 o
  -3   2  16      134.61      137.02      8.59 o
  -2   2  16      785.11      753.92     20.04 o
  -1   2  16      245.36      248.25     10.67 o
   0   2  16      112.28      114.31      7.88 o
   1   2  16      239.08      233.90     20.49 o
   2   2  16      768.85      755.84     19.94 o
   3   2  16      141.55      134.33      8.27 o
   4   2  16       35.45       32.87      8.16 o
   5   2  16       18.75       11.37      5.60 o
   6   2  16       39.56       31.80      7.32 o
   7   2  16       21.67       24.12      7.55 o
  -7   3  16        9.12       11.30     14.46 o
  -6   3  16      135.79      145.56     10.12 o
  -5   3  16      127.52      117.67      8.85 o
  -4   3  16      121.98      124.20     11.90 o
  -3   3  16       34.55       29.93      5.64 o
  -2   3  16      130.67      119.46      8.19 o
  -1   3  16      294.77      292.57     11.52 o
   0   3  16     2105.84     2086.76     42.42 o
   1   3  16      297.40      303.68     11.99 o
   2   3  16      124.16      128.91      8.32 o
   3   3  16       34.35       21.28      5.25 o
   4   3  16      123.94      139.64     12.22 o
   5   3  16      128.74      101.57     14.46 o
   6   3  16      133.04      152.64     10.83 o
   7   3  16        8.76       12.16      7.16 o
  -7   4  16       34.43       51.66      8.16 o
  -6   4  16        6.40       14.45      6.24 o
  -5   4  16       93.73       92.51     16.14 o
  -4   4  16       19.77       13.22      7.48 o
  -3   4  16       39.16       23.36      5.47 o
  -2   4  16        8.72        4.34      8.85 o
  -1   4  16      741.90      762.01     20.30 o
   0   4  16      140.04      154.00      9.18 o
   1   4  16      728.66      767.15     20.37 o
   2   4  16        8.94        5.35      4.73 o
   3   4  16       44.43       31.85      5.73 o
   4   4  16       19.82       21.70      7.64 o
   5   4  16       95.16       86.96      8.46 o
   6   4  16        6.52       -0.79      5.62 o
   7   4  16       34.93       40.69     14.85 o
  -7   5  16        7.37       11.06      6.59 o
  -6   5  16       36.93       47.13      7.31 o
  -5   5  16        5.25        7.53      5.32 o
  -4   5  16      102.40      108.99      8.40 o
  -3   5  16       82.74       72.60     11.46 o
  -2   5  16       43.24       39.82     11.61 o
  -1   5  16       37.21       25.22     10.96 o
   0   5  16      333.82      289.83     26.63 o
   1   5  16       35.70       25.91      6.29 o
   2   5  16       39.94       37.20      8.64 o
   3   5  16       84.11       79.37      7.11 o
   4   5  16      103.34      117.78     12.01 o
   5   5  16        5.96       -2.42      5.36 o
   6   5  16       35.44       42.34      7.64 o
   7   5  16        7.20        6.00     14.83 o
  -7   6  16        2.74        5.79      6.48 o
  -6   6  16       23.05       28.32     10.72 o
  -5   6  16       75.37       77.07      7.91 o
  -4   6  16       82.49       69.90      8.74 o
  -3   6  16        8.81        1.92      7.53 o
  -2   6  16       96.91       82.85      7.69 o
  -1   6  16      191.65      193.74     10.40 o
   0   6  16      146.32      147.35     10.77 o
   1   6  16      194.42      188.69     10.02 o
   2   6  16       97.25       93.58      7.80 o
   3   6  16        8.78        5.24      4.89 o
   4   6  16       80.67       68.05     10.32 o
   5   6  16       76.15       79.55      8.44 o
   6   6  16       22.49       27.14      7.24 o
   7   6  16        2.67        6.59      7.74 o
  -7   7  16        3.30        5.12      6.73 o
  -6   7  16       10.75        2.77      8.43 o
  -5   7  16       61.45       78.07      8.04 o
  -4   7  16        4.33        3.64      5.16 o
  -3   7  16       15.34       -0.35      4.84 o
  -2   7  16       38.45       26.60      6.10 o
  -1   7  16      384.96      396.48     14.73 o
   0   7  16       14.01       12.16      7.53 o
   1   7  16      388.15      411.28     19.36 o
   2   7  16       40.73       35.94     10.27 o
   3   7  16       16.04        7.46      5.12 o
   4   7  16        4.50        1.42      7.01 o
   5   7  16       61.07       63.29     10.11 o
   6   7  16       10.48        1.67     12.88 o
   7   7  16        3.29        6.42      7.61 o
  -7   8  16        2.04       -6.44      6.44 o
  -6   8  16       51.99       54.01      8.12 o
  -5   8  16       45.63       56.15      7.54 o
  -4   8  16       85.45       89.73      8.14 o
  -3   8  16       21.33       13.33      4.68 o
  -2   8  16      537.45      574.08     14.90 o
  -1   8  16      265.75      282.00     17.75 o
   0   8  16      230.26      218.21     17.65 o
   1   8  16      264.40      268.75     20.49 o
   2   8  16      540.94      573.58     18.00 o
   3   8  16       21.09       11.12      5.50 o
   4   8  16       83.16       97.43      8.85 o
   5   8  16       44.98       42.79      7.55 o
   6   8  16       50.21       67.42     22.91 o
   7   8  16        1.94        8.00      7.68 o
  -7   9  16       24.38       30.40      8.20 o
  -6   9  16       38.63       50.13     10.88 o
  -5   9  16      138.38      136.03     10.43 o
  -4   9  16       14.82       16.79      4.87 o
  -3   9  16       75.52       72.01      6.41 o
  -2   9  16       92.52       66.68      6.05 o
  -1   9  16      352.13      352.80     19.17 o
   0   9  16       11.82       15.21      7.14 o
   1   9  16      353.00      382.83     14.90 o
   2   9  16       92.93       78.60     10.30 o
   3   9  16       78.76       86.76      8.15 o
   4   9  16       14.48       15.67      6.30 o
   5   9  16      137.20      135.14     10.58 o
   6   9  16       37.63       40.25     11.38 o
   7   9  16       23.83       14.71      8.30 o
  -6  10  16       27.03       37.22      7.73 o
  -5  10  16       22.14       11.70      6.75 o
  -4  10  16       97.20       94.92      7.04 o
  -3  10  16      248.27      273.10     10.60 o
  -2  10  16      318.01      298.63     11.03 o
  -1  10  16       56.57       53.97      6.17 o
   0  10  16       15.86       11.93      4.97 o
   1  10  16       59.15       60.93      7.76 o
   2  10  16      320.82      331.09     28.65 o
   3  10  16      251.18      248.26     12.71 o
   4  10  16       97.43       96.99      9.40 o
   5  10  16       21.76       11.39      7.00 o
   6  10  16       26.58       35.93      8.73 o
  -6  11  16       27.48       30.48     10.24 o
  -5  11  16        8.71        4.92      4.99 o
  -4  11  16       20.92       20.90      5.50 o
  -3  11  16       58.05       55.31      6.35 o
  -2  11  16       25.56       29.06      5.63 o
  -1  11  16       31.37       25.99      5.19 o
   0  11  16      271.72      273.69     10.83 o
   1  11  16       32.21       30.78      5.42 o
   2  11  16       26.89       21.11      6.31 o
   3  11  16       58.69       50.36     10.80 o
   4  11  16       20.76       39.44     10.11 o
   5  11  16        8.71        6.78      6.66 o
   6  11  16       27.37       31.42     13.04 o
  -6  12  16        9.92       17.90      7.39 o
  -5  12  16       38.41       38.54      7.32 o
  -4  12  16       13.73       17.06      5.60 o
  -3  12  16        8.31        1.90      3.73 o
  -2  12  16        8.67        9.07      5.00 o
  -1  12  16       31.01       25.75      6.64 o
   0  12  16        5.17        7.00      6.10 o
   1  12  16       29.85       24.63      5.52 o
   2  12  16        8.47       13.20     10.75 o
   3  12  16        8.63       12.17      9.59 o
   4  12  16       13.85        8.54     11.77 o
   5  12  16       39.01       44.51      8.40 o
   6  12  16        9.94       18.08      8.16 o
  -6  13  16        3.40        1.44      7.01 o
  -5  13  16        4.08        1.67      6.52 o
  -4  13  16       36.05       33.72      7.78 o
  -3  13  16        8.26        5.71      7.04 o
  -2  13  16      106.97       98.76      7.45 o
  -1  13  16        7.54        4.62      4.96 o
   0  13  16      126.67      121.89      8.21 o
   1  13  16        7.62        8.17      5.13 o
   2  13  16      105.27      102.65      9.88 o
   3  13  16        8.48        0.84      8.53 o
   4  13  16       35.82       31.70      7.71 o
   5  13  16        4.30        0.94      7.43 o
   6  13  16        3.36       11.53      8.04 o
  -6  14  16        1.35       -2.57      6.96 o
  -5  14  16       22.13       15.97      7.56 o
  -4  14  16       62.01       64.96      8.99 o
  -3  14  16       16.42       19.35      7.22 o
  -2  14  16       34.95       35.84      6.30 o
  -1  14  16       89.85      101.94     10.42 o
   0  14  16        0.00       -1.13      4.75 o
   1  14  16       92.48      104.85      8.06 o
   2  14  16       36.64       40.32      6.50 o
   3  14  16       16.68       12.38     10.22 o
   4  14  16       61.94       56.29     11.35 o
   5  14  16       22.51       26.61      8.24 o
   6  14  16        1.50       -0.42     10.85 o
  -5  15  16       30.79       44.77      9.16 o
  -4  15  16       26.07       27.70      8.13 o
  -3  15  16       21.27       17.42      7.58 o
  -2  15  16        3.95        3.24      5.34 o
  -1  15  16      128.75      123.18      8.69 o
   0  15  16        2.63       -4.21      4.96 o
   1  15  16      129.24      131.60      8.83 o
   2  15  16        3.57       14.30      6.39 o
   3  15  16       21.19       21.66      7.32 o
   4  15  16       26.92       21.07      7.86 o
   5  15  16       31.47       45.45      9.35 o
  -5  16  16        3.92        8.38      8.24 o
  -4  16  16        8.90       16.54      7.85 o
  -3  16  16        1.17       -2.25      6.57 o
  -2  16  16       26.72       30.25      6.44 o
  -1  16  16       14.42       11.76      8.23 o
   0  16  16       13.73       17.12      6.18 o
   1  16  16       14.57       16.22      6.25 o
   2  16  16       26.16       32.84      6.48 o
   3  16  16        1.32       -1.10      6.45 o
   4  16  16        8.38       13.11      7.64 o
   5  16  16        3.89        2.25      7.78 o
  -5  17  16       22.19       39.87      9.59 o
  -4  17  16        1.79       -6.69      6.97 o
  -3  17  16       10.92        4.36      7.45 o
  -2  17  16       27.55       32.97      6.77 o
  -1  17  16       64.01       72.29      8.00 o
   0  17  16       32.79       17.88      9.38 o
   1  17  16       64.74       87.05      8.43 o
   2  17  16       26.69       29.64     10.95 o
   3  17  16       11.17        7.42      7.36 o
   4  17  16        1.96        1.65      7.45 o
   5  17  16       22.47       25.71      8.92 o
  -4  18  16       11.49        9.51      8.06 o
  -3  18  16        1.44        5.15      7.81 o
  -2  18  16        4.60        6.40      7.63 o
  -1  18  16       34.68       37.99      6.22 o
   0  18  16       24.36       14.68      6.59 o
   1  18  16       33.78       33.31      7.16 o
   2  18  16        4.51        2.37     11.32 o
   3  18  16        1.22        3.92      7.38 o
   4  18  16       11.71       22.30      8.29 o
  -4  19  16        0.29        4.72      7.82 o
  -3  19  16        1.23        0.50      7.73 o
  -2  19  16       17.55       23.51      7.02 o
  -1  19  16        1.25        9.86      5.41 o
   0  19  16        0.05        2.57      6.33 o
   1  19  16        1.19       -6.02      6.33 o
   2  19  16       17.25       19.84      7.83 o
   3  19  16        1.39        7.79      7.48 o
   4  19  16        0.26       -4.33      7.14 o
  -3  20  16       16.79       15.76      8.85 o
  -2  20  16        0.22       14.13      8.57 o
  -1  20  16       13.71       18.33      6.30 o
   0  20  16        0.57       -5.07      5.07 o
   1  20  16       13.77       14.62      7.22 o
   2  20  16        0.21       -5.58     11.17 o
   3  20  16       16.76       11.59     12.69 o
  -3  21  16        1.72      -12.46     12.46 o
  -2  21  16        4.85       -5.79     14.17 o
  -1  21  16        5.19        5.97      6.94 o
   0  21  16       13.26        8.27      6.92 o
   1  21  16        5.05        7.65      7.48 o
   2  21  16        4.67       -1.12     13.25 o
   3  21  16        1.69       -0.52      8.02 o
  -2  22  16       12.63        8.46      9.12 o
  -1  22  16        1.75        3.14      7.37 o
   0  22  16        0.77       -2.65      6.02 o
   1  22  16        1.74        8.28      6.14 o
   2  22  16       12.18        7.55     18.44 o
   0  23  16       15.35       17.43      7.02 o
   1   0  17      246.02      225.29     10.76 o
   2   0  17      180.17      171.62      9.53 o
   3   0  17      362.22      346.45     16.96 o
   4   0  17       26.84       13.43      7.69 o
   5   0  17       56.39       54.83      7.43 o
   6   0  17        4.84        8.89     11.88 o
   7   0  17        4.11       10.65     16.72 o
  -7   1  17        0.95        5.81      6.76 o
  -6   1  17        0.78        2.64      5.86 o
  -5   1  17       15.34        6.59      7.48 o
  -4   1  17       37.77       35.82      8.38 o
  -3   1  17       18.25       19.06      5.23 o
  -2   1  17       13.61        2.62      6.22 o
  -1   1  17       97.17       94.91      7.49 o
   0   1  17       59.58       52.60      9.96 o
   1   1  17       99.77       97.47      7.64 o
   2   1  17       10.45        2.54      6.64 o
   3   1  17       18.54       15.88      5.32 o
   4   1  17       38.34       31.13      8.64 o
   5   1  17       15.31       15.30      5.75 o
   6   1  17        0.60        6.13      6.22 o
   7   1  17        0.96       -6.54      6.54 o
  -7   2  17       44.35       47.69      8.44 o
  -6   2  17       13.44       16.75      6.36 o
  -5   2  17       18.42       17.66      5.99 o
  -4   2  17       19.74       14.70      7.69 o
  -3   2  17      204.58      220.32     10.51 o
  -2   2  17       10.24        9.16      7.69 o
  -1   2  17      280.48      268.35     12.93 o
   0   2  17       29.48       21.46      5.23 o
   1   2  17      284.03      273.29     11.79 o
   2   2  17        9.28       14.54      6.11 o
   3   2  17      209.05      220.44     10.67 o
   4   2  17       19.45       24.49      8.27 o
   5   2  17       17.27       19.70      6.07 o
   6   2  17       13.87       16.32      7.82 o
   7   2  17       44.84       55.13      8.89 o
  -7   3  17        2.36        8.61      6.76 o
  -6   3  17        2.23       -5.08      5.77 o
  -5   3  17       51.89       61.58      7.48 o
  -4   3  17       36.51       20.81      8.22 o
  -3   3  17       32.04       24.96      5.51 o
  -2   3  17      245.57      253.78     11.43 o
  -1   3  17      146.81      143.44      8.84 o
   0   3  17        9.35       18.38      7.32 o
   1   3  17      145.07      151.96      9.10 o
   2   3  17      247.33      258.94     11.37 o
   3   3  17       31.29       15.51      5.08 o
   4   3  17       38.29       15.75      8.01 o
   5   3  17       53.56       61.75      7.66 o
   6   3  17        2.49       -4.27      6.53 o
   7   3  17        2.15       -5.07      6.49 o
  -7   4  17        0.88        0.70      6.63 o
  -6   4  17       18.49       17.13      6.61 o
  -5   4  17        3.51       21.76      7.58 o
  -4   4  17       59.51       66.00     10.11 o
  -3   4  17       99.62      102.12      8.06 o
  -2   4  17      109.23      100.05      7.88 o
  -1   4  17       77.45       74.43      7.26 o
   0   4  17       23.68       19.12      5.19 o
   1   4  17       75.49       81.22      7.13 o
   2   4  17      107.57      106.90      8.03 o
   3   4  17      100.60       98.68     16.67 o
   4   4  17       58.59       46.83      9.85 o
   5   4  17        3.54       17.07      6.45 o
   6   4  17       18.27       31.50      7.43 o
   7   4  17        0.90      -11.24     11.38 o
  -7   5  17        5.18       14.60     10.30 o
  -6   5  17       24.00       31.06      7.01 o
  -5   5  17       13.82       22.99      6.12 o
  -4   5  17      182.12      209.90     16.38 o
  -3   5  17       41.85       29.26      9.77 o
  -2   5  17       48.53       38.82     14.35 o
  -1   5  17       11.51        5.78      5.79 o
   0   5  17      349.70      378.56     14.38 o
   1   5  17       11.28        4.35      5.02 o
   2   5  17       49.77       37.35      6.15 o
   3   5  17       38.63       32.19      7.69 o
   4   5  17      178.88      190.36     15.80 o
   5   5  17       13.88       18.85      6.31 o
   6   5  17       23.76       27.02      7.02 o
   7   5  17        5.36        2.32      6.76 o
  -7   6  17        3.19        2.85      6.84 o
  -6   6  17       14.27        9.31      6.33 o
  -5   6  17       14.98        7.39      5.83 o
  -4   6  17      177.32      167.06     10.46 o
  -3   6  17      112.70      122.34      8.84 o
  -2   6  17      190.96      176.77     10.46 o
  -1   6  17      201.68      194.97     10.73 o
   0   6  17      710.29      691.60     35.95 o
   1   6  17      207.81      198.40     15.33 o
   2   6  17      192.08      197.51     11.46 o
   3   6  17      109.10      111.85      8.70 o
   4   6  17      178.71      182.41     16.01 o
   5   6  17       14.33       23.62      9.03 o
   6   6  17       13.78       11.09      6.69 o
   7   6  17        3.77        3.56      7.06 o
  -7   7  17       10.29       17.83      8.03 o
  -6   7  17        2.91        1.92      6.35 o
  -5   7  17       62.54       69.88     12.64 o
  -4   7  17       58.59       67.10      7.70 o
  -3   7  17       28.26       29.73      9.09 o
  -2   7  17        3.80        1.55      5.31 o
  -1   7  17      147.33      126.39      9.24 o
   0   7  17       44.29       55.27      7.32 o
   1   7  17      146.14      134.70      9.14 o
   2   7  17        5.06       -3.60      4.82 o
   3   7  17       28.99       30.83     11.01 o
   4   7  17       58.69       47.41     10.59 o
   5   7  17       63.27       57.38      8.95 o
   6   7  17        2.85       11.54      7.14 o
   7   7  17        9.71       18.16      7.84 o
  -6   8  17       25.46       26.56      7.58 o
  -5   8  17       55.19       71.60     15.28 o
  -4   8  17       30.93       30.90      6.46 o
  -3   8  17        2.71        4.29     10.53 o
  -2   8  17       96.49       91.67     14.41 o
  -1   8  17      215.89      191.49     11.24 o
   0   8  17       77.58       89.73      8.59 o
   1   8  17      207.91      159.32     10.17 o
   2   8  17       97.15      107.81     14.56 o
   3   8  17        3.39        2.61      5.34 o
   4   8  17       29.49       26.02      9.53 o
   5   8  17       55.68       57.85      8.49 o
   6   8  17       24.75       42.03      8.84 o
  -6   9  17       30.00       37.41      7.85 o
  -5   9  17       11.65       14.24      6.31 o
  -4   9  17      164.73      173.51     10.66 o
  -3   9  17       88.39       82.68      8.36 o
  -2   9  17       11.18        2.02      5.61 o
  -1   9  17      170.58      168.14     10.61 o
   0   9  17      429.59      444.81     35.50 o
   1   9  17      168.76      169.70     24.10 o
   2   9  17       11.20        5.69      9.38 o
   3   9  17       87.63       80.39     12.56 o
   4   9  17      164.64      158.48     11.07 o
   5   9  17       11.71       10.85      6.77 o
   6   9  17       29.58       23.12      9.53 o
  -6  10  17        9.20       25.18      7.24 o
  -5  10  17        0.52       -5.14      5.14 o
  -4  10  17       20.04       23.53      6.31 o
  -3  10  17       47.57       52.16      6.31 o
  -2  10  17      148.90      158.49     10.82 o
  -1  10  17       75.02       62.52      6.11 o
   0  10  17      109.94      109.36      9.07 o
   1  10  17       72.73       75.23      8.43 o
   2  10  17      142.62      137.21     22.49 o
   3  10  17       48.68       54.46     11.22 o
   4  10  17       21.17       12.30     12.09 o
   5  10  17        0.58        4.85      6.59 o
   6  10  17        8.99       14.49      7.93 o
  -6  11  17       14.27       23.44     10.27 o
  -5  11  17        8.95        5.46      6.35 o
  -4  11  17        0.71       -1.58      4.48 o
  -3  11  17       23.83       24.90      7.17 o
  -2  11  17       46.51       40.57      8.67 o
  -1  11  17       11.69        9.24      5.13 o
   0  11  17        0.90       -0.41      4.66 o
   1  11  17       12.56        7.75      6.13 o
   2  11  17       46.25       46.29      7.36 o
   3  11  17       22.27       18.17      9.85 o
   4  11  17        0.61       -3.36      5.66 o
   5  11  17        9.40        6.20      6.50 o
   6  11  17       14.10       12.93      7.46 o
  -6  12  17       19.13       21.65     10.75 o
  -5  12  17        3.50       -1.40      6.35 o
  -4  12  17       21.69       15.99      5.39 o
  -3  12  17      119.10      106.27      9.76 o
  -2  12  17       23.29       22.17      6.16 o
  -1  12  17      128.15      123.17      8.20 o
   0  12  17      162.43      182.23     12.64 o
   1  12  17      127.06      134.48     10.26 o
   2  12  17       21.93       23.04     11.85 o
   3  12  17      121.63      113.30     14.49 o
   4  12  17       20.37       20.05      7.32 o
   5  12  17        3.39       -4.40      6.32 o
   6  12  17       18.98       25.82      8.64 o
  -6  13  17        1.45       -5.90      9.43 o
  -5  13  17       12.14       23.05     12.04 o
  -4  13  17       25.69       27.33      7.72 o
  -3  13  17       75.48       88.97      6.98 o
  -2  13  17       14.75       10.94      5.43 o
  -1  13  17       79.58       89.68      7.40 o
   0  13  17       17.31       14.01      5.57 o
   1  13  17       78.19       92.03      8.24 o
   2  13  17       15.23        4.59      6.22 o
   3  13  17       76.26       86.81     13.69 o
   4  13  17       26.44       29.66     18.25 o
   5  13  17       12.13       24.13     10.53 o
   6  13  17        1.52       -5.16     12.56 o
  -5  14  17        5.88       -4.79     13.56 o
  -4  14  17       56.22       42.70     15.64 o
  -3  14  17       16.97       31.18      7.93 o
  -2  14  17       28.68       23.37      6.09 o
  -1  14  17       26.63       19.62      8.80 o
   0  14  17       81.80       77.75      7.60 o
   1  14  17       26.17       24.16      6.32 o
   2  14  17       28.60       32.11     19.70 o
   3  14  17       17.45       16.07     11.01 o
   4  14  17       55.52       62.52      9.40 o
   5  14  17        5.77       19.35      8.21 o
  -5  15  17       24.20       21.94      8.22 o
  -4  15  17       34.85       32.98      8.55 o
  -3  15  17        1.17       -6.23      6.23 o
  -2  15  17       22.67       26.16      6.01 o
  -1  15  17       58.69       71.39      7.69 o
   0  15  17       49.15       61.32      9.60 o
   1  15  17       58.12       56.81      7.22 o
   2  15  17       22.11       34.11     19.62 o
   3  15  17        1.27       -2.74      9.53 o
   4  15  17       34.14       32.78      8.32 o
   5  15  17       24.34       13.90      8.23 o
  -5  16  17       11.46        9.86      9.85 o
  -4  16  17       12.18        6.13      7.36 o
  -3  16  17       26.71       52.94      9.36 o
  -2  16  17       14.75       15.58      6.15 o
  -1  16  17      106.95      121.93     13.99 o
   0  16  17        3.12        1.86      5.84 o
   1  16  17      106.24      137.21      9.56 o
   2  16  17       14.92       19.71      6.02 o
   3  16  17       26.66       35.29      8.24 o
   4  16  17       12.16       11.78      7.48 o
   5  16  17       11.43        9.32     15.75 o
  -4  17  17        3.91        0.90      7.87 o
  -3  17  17        0.09        8.90     10.67 o
  -2  17  17       20.29       26.97      8.63 o
  -1  17  17        8.18       11.96      6.37 o
   0  17  17        5.20       -0.31      6.02 o
   1  17  17        8.30        0.11      6.18 o
   2  17  17       20.13        7.27     11.54 o
   3  17  17        0.07        3.53     11.11 o
   4  17  17        3.97       -2.08      7.65 o
  -4  18  17        5.47        7.94      8.08 o
  -3  18  17        1.04        0.82      7.87 o
  -2  18  17       25.09       50.69      7.79 o
  -1  18  17        3.82        5.60      6.46 o
   0  18  17        7.91       26.06      7.93 o
   1  18  17        3.63        0.79      6.40 o
   2  18  17       24.59       18.65     12.48 o
   3  18  17        1.01       -0.36      7.12 o
   4  18  17        5.41       11.74     10.03 o
  -4  19  17        4.74       -1.69     11.75 o
  -3  19  17        9.47        7.96      8.47 o
  -2  19  17        5.17       10.32      8.38 o
  -1  19  17        1.45       -5.10      5.10 o
   0  19  17        3.41        6.36      6.71 o
   1  19  17        1.53        8.78      6.83 o
   2  19  17        5.20        6.48     11.54 o
   3  19  17        9.46        8.86      8.10 o
   4  19  17        5.03       -2.48     10.90 o
  -3  20  17        0.43       -1.40     13.25 o
  -2  20  17       16.29       18.12      9.07 o
  -1  20  17        0.78        6.22      7.88 o
   0  20  17       26.55       32.92      6.66 o
   1  20  17        0.76        0.51      6.68 o
   2  20  17       16.19       25.23     14.17 o
   3  20  17        0.35      -11.59     11.59 o
  -2  21  17        1.01       -2.64     11.51 o
  -1  21  17        2.08       -1.85      8.79 o
   0  21  17       11.73       11.84      8.15 o
   1  21  17        2.32       -5.77      5.77 o
   2  21  17        1.03       13.01     13.38 o
  -1  22  17        2.28        0.13      9.83 o
   0  22  17        0.95       -6.64      6.64 o
   1  22  17        2.33        3.18      8.43 o
   0   0  18      703.06      775.77     29.97 o
   1   0  18      208.42      195.64     10.58 o
   2   0  18      206.07      200.78     10.53 o
   3   0  18      141.70      161.32      9.85 o
   4   0  18       36.63       30.55      9.27 o
   5   0  18       18.51       26.87      6.71 o
   6   0  18       79.14       79.44     16.14 o
   7   0  18       39.18       31.24      8.17 o
  -7   1  18        2.54       -2.22      6.76 o
  -6   1  18       20.37       11.39      6.40 o
  -5   1  18       14.52        7.46      5.59 o
  -4   1  18      128.60      128.10     12.80 o
  -3   1  18      271.58      257.10     11.92 o
  -2   1  18      113.98      111.05      8.00 o
  -1   1  18      179.63      173.22     10.02 o
   0   1  18      113.77       92.67     15.04 o
   1   1  18      174.32      169.87      9.93 o
   2   1  18      117.37       97.33      7.75 o
   3   1  18      270.78      265.05     12.38 o
   4   1  18      129.10      144.17     13.38 o
   5   1  18       13.85       20.54      6.16 o
   6   1  18       21.14       17.04      6.49 o
   7   1  18        2.81        1.41     13.67 o
  -7   2  18        8.88       10.61      7.24 o
  -6   2  18        0.99       -2.63      5.82 o
  -5   2  18       21.85       21.05      6.38 o
  -4   2  18       38.23       46.72      9.69 o
  -3   2  18      117.83      106.45      8.49 o
  -2   2  18       64.28       46.24      6.42 o
  -1   2  18       27.16       25.84      5.75 o
   0   2  18      189.26      191.50     10.06 o
   1   2  18       28.72       30.12      5.87 o
   2   2  18       62.20       49.11      6.53 o
   3   2  18      115.80      117.78      8.74 o
   4   2  18       38.28       18.86      8.69 o
   5   2  18       21.85       14.00      5.88 o
   6   2  18        1.03        3.61     12.19 o
   7   2  18        8.47        2.43      6.75 o
  -7   3  18        8.77       17.20      7.50 o
  -6   3  18        2.55        1.09      6.27 o
  -5   3  18       38.43       24.03      6.46 o
  -4   3  18       14.82        9.06      8.22 o
  -3   3  18      109.65      104.58      8.34 o
  -2   3  18        3.35       -9.83     14.41 o
  -1   3  18      202.34      190.49     10.67 o
   0   3  18        0.01       -4.56      4.56 o
   1   3  18      200.00      195.06     10.65 o
   2   3  18        3.29       -0.11      8.22 o
   3   3  18      110.35      100.82      7.96 o
   4   3  18       14.29       12.43      7.90 o
   5   3  18       38.70       23.01      6.50 o
   6   3  18        2.56       -3.85      6.29 o
   7   3  18        8.70        5.90      7.03 o
  -7   4  18        2.89        6.21     12.75 o
  -6   4  18       39.70       35.61      7.83 o
  -5   4  18       14.42        8.75      5.70 o
  -4   4  18       29.97       37.77      9.27 o
  -3   4  18        5.32        8.42      5.17 o
  -2   4  18      290.92      320.63     15.59 o
  -1   4  18       22.35       29.91      6.22 o
   0   4  18       44.71       27.42      6.14 o
   1   4  18       22.67       25.99      5.90 o
   2   4  18      294.11      310.53     13.05 o
   3   4  18        5.39        9.81      5.22 o
   4   4  18       29.71       26.18      9.32 o
   5   4  18       14.03        6.98      6.14 o
   6   4  18       39.32       37.41      8.14 o
   7   4  18        3.05       -2.19      9.40 o
  -7   5  18        4.75        8.43      7.26 o
  -6   5  18        2.95        1.98      8.64 o
  -5   5  18       64.95       64.81     10.90 o
  -4   5  18      198.30      184.57     15.54 o
  -3   5  18       93.73      104.01      8.53 o
  -2   5  18      168.48      178.90     10.50 o
  -1   5  18       29.18       15.75      6.14 o
   0   5  18        2.58        8.37      5.72 o
   1   5  18       30.22       19.75      5.96 o
   2   5  18      169.68      181.65     10.44 o
   3   5  18       94.37       99.67      8.28 o
   4   5  18      195.29      191.99     15.85 o
   5   5  18       65.22       64.75      8.20 o
   6   5  18        2.70       -0.63      6.46 o
   7   5  18        4.65       -2.79      6.77 o
  -6   6  18       26.70       35.47     14.46 o
  -5   6  18       16.57       23.97      6.54 o
  -4   6  18       27.57       15.43      9.11 o
  -3   6  18      148.67      150.61      9.93 o
  -2   6  18       72.69       81.24      7.80 o
  -1   6  18      560.81      543.80     17.97 o
   0   6  18      186.37      221.94     11.87 o
   1   6  18      550.61      555.53     18.03 o
   2   6  18       79.06       74.47      7.56 o
   3   6  18      153.60      150.95      9.65 o
   4   6  18       27.00       26.55      9.48 o
   5   6  18       15.86       13.32      6.46 o
   6   6  18       25.19       36.36      8.46 o
  -6   7  18       68.21       85.10      9.45 o
  -5   7  18       47.58       38.56      7.41 o
  -4   7  18      110.26      106.86      9.21 o
  -3   7  18      119.33      107.65      8.95 o
  -2   7  18       81.65       79.73      8.66 o
  -1   7  18       64.47       65.62      7.85 o
   0   7  18     1045.59     1068.89     27.52 o
   1   7  18       62.19       62.68      7.78 o
   2   7  18       83.54       81.05      8.01 o
   3   7  18      120.02      124.19      9.35 o
   4   7  18      109.77       95.50     12.69 o
   5   7  18       46.96       56.15      8.48 o
   6   7  18       66.39       91.16     10.17 o
  -6   8  18       27.44       25.72      9.06 o
  -5   8  18       15.31       20.66      6.94 o
  -4   8  18        5.70        8.04      5.64 o
  -3   8  18        6.86       -2.35      5.23 o
  -2   8  18       37.18       49.53     13.06 o
  -1   8  18       49.57       60.04      7.73 o
   0   8  18       27.44       13.89      6.39 o
   1   8  18       47.45       43.50      7.18 o
   2   8  18       36.96       33.04      6.55 o
   3   8  18        5.61       -7.01      7.01 o
   4   8  18        5.50        4.58      8.85 o
   5   8  18       15.26       22.63      7.01 o
   6   8  18       26.75       27.81     11.11 o
  -6   9  18        0.21       -6.54     11.93 o
  -5   9  18        6.03        4.68      5.98 o
  -4   9  18        6.52       -0.09      5.50 o
  -3   9  18        1.41        1.57      6.04 o
  -2   9  18       31.80       32.28      6.89 o
  -1   9  18       46.91       44.74     14.59 o
   0   9  18       31.39       35.70      7.13 o
   1   9  18       47.79       46.91     10.80 o
   2   9  18       32.16       30.66      6.52 o
   3   9  18        1.85       -7.37      7.37 o
   4   9  18        6.68        3.90      9.06 o
   5   9  18        5.69       12.64      6.74 o
   6   9  18        0.17        9.53      7.53 o
  -6  10  18        1.68       11.03      6.96 o
  -5  10  18        0.77       -1.94      5.85 o
  -4  10  18        0.55        6.53      5.64 o
  -3  10  18       76.34       87.65     12.64 o
  -2  10  18       40.82       41.82     16.07 o
  -1  10  18       30.11       31.59      7.03 o
   0  10  18        0.45       -5.33      5.33 o
   1  10  18       31.04       29.07      6.83 o
   2  10  18       41.19       22.10      7.14 o
   3  10  18       76.97       98.55     13.38 o
   4  10  18        0.53       -2.42      6.54 o
   5  10  18        0.73       -5.20      6.12 o
   6  10  18        1.71       -6.66      6.66 o
  -6  11  18        2.79        1.84      9.53 o
  -5  11  18       66.09       70.72      8.73 o
  -4  11  18       43.37       32.41      7.24 o
  -3  11  18       30.94       21.90      7.09 o
  -2  11  18      120.01      109.78     14.94 o
  -1  11  18       42.03       43.97      6.40 o
   0  11  18        0.97        1.00      5.85 o
   1  11  18       42.77       52.39      7.91 o
   2  11  18      121.18      125.36     10.03 o
   3  11  18       30.92       18.38     10.01 o
   4  11  18       44.21       59.59     14.01 o
   5  11  18       64.88       63.78      9.48 o
   6  11  18        2.87        2.13      7.32 o
  -6  12  18        6.36       15.80     10.64 o
  -5  12  18       12.13       14.70     10.32 o
  -4  12  18       31.22       37.17      6.16 o
  -3  12  18       10.86       10.19      6.73 o
  -2  12  18       32.21       31.44      5.89 o
  -1  12  18       92.80      118.42      8.30 o
   0  12  18        0.02        8.50      5.12 o
   1  12  18       92.55      111.34     10.04 o
   2  12  18       33.16       35.34      9.93 o
   3  12  18       10.79        3.79      9.48 o
   4  12  18       31.26       34.92      8.60 o
   5  12  18       11.89       22.38      8.02 o
   6  12  18        6.10        0.24      7.87 o
  -5  13  18       15.74        6.12      8.45 o
  -4  13  18       54.94       65.30      9.57 o
  -3  13  18       44.45       45.96      8.39 o
  -2  13  18       29.94       19.19      5.92 o
  -1  13  18      133.06      139.53      9.02 o
   0  13  18       27.86       36.32      6.13 o
   1  13  18      135.98      141.09     10.95 o
   2  13  18       31.77       29.74      7.48 o
   3  13  18       45.00       37.50     12.17 o
   4  13  18       54.52       65.90     21.25 o
   5  13  18       15.99       16.58      8.12 o
  -5  14  18        9.96       12.10      7.84 o
  -4  14  18        4.17        9.85      7.45 o
  -3  14  18       13.55       25.26      7.75 o
  -2  14  18       38.52       50.57      6.91 o
  -1  14  18      163.00      176.45     10.18 o
   0  14  18       10.63        6.91      5.84 o
   1  14  18      161.65      167.69     12.29 o
   2  14  18       36.82       43.83      8.23 o
   3  14  18       14.06       -6.37     10.17 o
   4  14  18        4.19       11.08     12.19 o
   5  14  18       10.05        2.04      7.34 o
  -5  15  18        3.66        7.14      7.61 o
  -4  15  18        8.82       11.21      7.59 o
  -3  15  18       16.04       27.40      8.16 o
  -2  15  18       14.60       16.22      6.00 o
  -1  15  18        0.57        7.80      7.54 o
   0  15  18        1.00        2.83      5.87 o
   1  15  18        0.46        1.71      6.04 o
   2  15  18       14.48       16.26     12.62 o
   3  15  18       16.11       18.75     11.54 o
   4  15  18        8.46       25.23      8.41 o
   5  15  18        3.44        9.79      7.86 o
  -4  16  18        0.49        3.09      7.34 o
  -3  16  18        3.78        9.17      7.67 o
  -2  16  18        1.53        7.45      6.13 o
  -1  16  18       11.66       14.24      6.57 o
   0  16  18        0.66        7.74      6.27 o
   1  16  18       11.82       18.69      6.77 o
   2  16  18        1.46        5.07      9.69 o
   3  16  18        3.86        6.05      9.77 o
   4  16  18        0.48        3.37      7.59 o
  -4  17  18       10.73       10.71      8.07 o
  -3  17  18       11.24       13.62      8.04 o
  -2  17  18        0.37        1.02      6.10 o
  -1  17  18        4.76        7.02      8.01 o
   0  17  18       29.02       41.79     11.95 o
   1  17  18        4.66        1.77      6.22 o
   2  17  18        0.37       12.96     12.01 o
   3  17  18       11.27       24.71      8.54 o
   4  17  18       11.29        5.82     13.80 o
  -4  18  18       19.68       25.21      9.13 o
  -3  18  18        0.18        2.72     14.01 o
  -2  18  18       64.21       92.29     14.82 o
  -1  18  18       20.91       25.48      7.17 o
   0  18  18       15.46       20.13      7.21 o
   1  18  18       21.31       19.95      7.20 o
   2  18  18       64.57       82.75     15.70 o
   3  18  18        0.18       -2.97      6.97 o
   4  18  18       19.52       19.06      8.68 o
  -3  19  18        3.01        2.32     14.88 o
  -2  19  18       25.57       31.91      9.41 o
  -1  19  18       17.71       17.18      5.93 o
   0  19  18        0.23        0.84      6.53 o
   1  19  18       17.66       25.39      7.65 o
   2  19  18       25.58       48.51     14.70 o
   3  19  18        3.19       12.10      8.19 o
  -2  20  18        9.74       12.25      8.96 o
  -1  20  18        3.90       12.53      7.51 o
   0  20  18       13.87       13.46      7.76 o
   1  20  18        3.58        6.67      7.31 o
   2  20  18        9.36       -1.58     11.22 o
  -2  21  18        4.23       16.64     14.43 o
  -1  21  18        8.73        7.53     11.44 o
   0  21  18       12.67       18.21      6.66 o
   1  21  18        8.74        9.27      7.14 o
   2  21  18        4.13        8.64     13.38 o
   1   0  19        9.77       -0.05      4.89 o
   2   0  19      103.00      123.89     12.25 o
   3   0  19       17.88       13.81      8.06 o
   4   0  19       54.60       70.85     11.17 o
   5   0  19       45.68       47.12      7.49 o
   6   0  19        3.64        1.81      6.42 o
   7   0  19        2.65       -3.60      9.45 o
  -7   1  19        0.81        0.48      9.43 o
  -6   1  19        8.00        2.96      8.59 o
  -5   1  19       31.51       39.23     11.77 o
  -4   1  19        3.96       -6.16      6.16 o
  -3   1  19       86.32       83.49      7.95 o
  -2   1  19       30.59       22.45      5.54 o
  -1   1  19      247.84      233.19     11.84 o
   0   1  19        2.67        5.92     11.56 o
   1   1  19      254.44      237.21     11.88 o
   2   1  19       29.66       27.55      8.66 o
   3   1  19       83.27       75.26     16.67 o
   4   1  19        4.29        5.21      7.48 o
   5   1  19       30.84       36.14      7.42 o
   6   1  19        7.82       11.40      9.53 o
   7   1  19        0.86       -2.51      6.91 o
  -7   2  19       19.74        9.95     11.72 o
  -6   2  19       31.29       42.96      8.12 o
  -5   2  19       12.18       11.95      6.24 o
  -4   2  19       30.98       24.28      9.38 o
  -3   2  19       21.33       11.09      5.81 o
  -2   2  19       20.36       14.17      7.72 o
  -1   2  19      138.96      139.41      9.24 o
   0   2  19      242.03      249.43     25.76 o
   1   2  19      139.62      125.96      9.05 o
   2   2  19       22.83       20.56      8.93 o
   3   2  19       22.37       21.48      5.87 o
   4   2  19       29.34       22.18      8.80 o
   5   2  19       12.17       16.58     10.59 o
   6   2  19       30.75       32.79      7.73 o
   7   2  19       19.69       15.99      8.07 o
  -6   3  19       16.99        1.49      7.30 o
  -5   3  19        0.47        5.41      5.62 o
  -4   3  19       12.32       -6.90      6.90 o
  -3   3  19       87.56       69.93      7.65 o
  -2   3  19       41.88       44.62      7.74 o
  -1   3  19        9.11       13.08      5.79 o
   0   3  19       39.97       33.84      8.35 o
   1   3  19        8.37       -0.98      5.10 o
   2   3  19       39.42       37.74      6.39 o
   3   3  19       87.17       63.82      7.63 o
   4   3  19       12.79       13.01      8.69 o
   5   3  19        0.48       -5.53      5.53 o
   6   3  19       17.31       21.85      7.55 o
  -6   4  19        5.12        9.29      8.40 o
  -5   4  19        3.91       -1.23      8.82 o
  -4   4  19       33.58       33.82      9.53 o
  -3   4  19      110.93      107.61     10.24 o
  -2   4  19       55.22       64.48      7.39 o
  -1   4  19      183.76      187.05     11.04 o
   0   4  19       77.99       71.60      8.08 o
   1   4  19      179.00      167.23     10.63 o
   2   4  19       55.00       50.98      6.80 o
   3   4  19      113.14      104.41      8.75 o
   4   4  19       34.45       44.88     10.53 o
   5   4  19        3.85       -5.14      5.14 o
   6   4  19        4.76        0.30      6.66 o
  -6   5  19       38.63       63.03     13.25 o
  -5   5  19        1.64        3.56      5.98 o
  -4   5  19      160.74      148.06     14.96 o
  -3   5  19       42.83       30.11      6.78 o
  -2   5  19       25.39        4.57      6.64 o
  -1   5  19        7.42        3.28      5.68 o
   0   5  19     1324.27     1322.64     31.71 o
   1   5  19        6.45        2.07      7.08 o
   2   5  19       24.55       14.49      5.84 o
   3   5  19       41.17       35.70      6.74 o
   4   5  19      158.98      182.35     16.07 o
   5   5  19        2.03       -0.49      6.09 o
   6   5  19       37.79       59.31      8.96 o
  -6   6  19       12.43       19.10      7.39 o
  -5   6  19        5.28        6.35      6.11 o
  -4   6  19       83.34       72.53     11.64 o
  -3   6  19      122.57      136.32     20.96 o
  -2   6  19      109.42      119.41      9.20 o
  -1   6  19        6.41       10.10      9.64 o
   0   6  19       73.98       96.50     11.30 o
   1   6  19        5.60        1.80      5.45 o
   2   6  19      106.85      118.82      9.01 o
   3   6  19      122.14      102.87     12.96 o
   4   6  19       83.60       92.97     12.59 o
   5   6  19        5.46        1.64      6.14 o
   6   6  19       12.98       15.93      7.53 o
  -6   7  19        1.90       21.34     10.51 o
  -5   7  19       86.50       86.45     12.06 o
  -4   7  19       23.78       31.39      9.74 o
  -3   7  19       75.15       91.79     11.67 o
  -2   7  19       53.84       46.34      7.31 o
  -1   7  19      254.11      305.80     13.91 o
   0   7  19        0.18        1.12      8.24 o
   1   7  19      247.78      280.36     13.53 o
   2   7  19       55.85       43.58      7.02 o
   3   7  19       75.47       96.60     12.48 o
   4   7  19       23.30       37.03     10.32 o
   5   7  19       88.33       88.66      9.68 o
   6   7  19        2.02       -1.04      6.57 o
  -6   8  19        7.96        1.78      6.93 o
  -5   8  19       22.79       22.45      7.64 o
  -4   8  19       22.99       39.14      7.45 o
  -3   8  19       37.96       43.83      7.37 o
  -2   8  19       47.39       58.20      8.95 o
  -1   8  19      148.88      143.18     10.34 o
   0   8  19       90.02       90.62      8.60 o
   1   8  19      146.28      150.25     10.34 o
   2   8  19       46.63       46.83     15.70 o
   3   8  19       38.02        9.85      9.17 o
   4   8  19       23.83       44.61     10.85 o
   5   8  19       22.71       25.12      7.74 o
   6   8  19        7.88        9.65      9.11 o
  -6   9  19        2.90       15.36      7.20 o
  -5   9  19       24.02       20.99      7.13 o
  -4   9  19       36.11       46.18      7.64 o
  -3   9  19       75.65       68.32     11.69 o
  -2   9  19        1.71       -3.59      5.57 o
  -1   9  19       46.53       49.73      8.06 o
   0   9  19       21.92       25.24      8.14 o
   1   9  19       46.41       56.06      7.64 o
   2   9  19        1.75       -5.26      5.42 o
   3   9  19       77.28       70.69     11.90 o
   4   9  19       36.23       31.08     10.48 o
   5   9  19       24.55       27.64     10.72 o
   6   9  19        2.91        8.90      7.71 o
  -6  10  19        4.36        1.53      6.88 o
  -5  10  19       14.95       22.04      7.08 o
  -4  10  19       53.49       50.42      7.78 o
  -3  10  19       33.00       44.77     10.85 o
  -2  10  19       80.14       73.53      8.67 o
  -1  10  19       33.40       26.83      7.24 o
   0  10  19      107.07      108.35      9.60 o
   1  10  19       33.91       36.72      7.37 o
   2  10  19       78.89       74.02      8.52 o
   3  10  19       33.16       32.76     10.43 o
   4  10  19       53.34       37.35     12.27 o
   5  10  19       14.39       12.62     12.14 o
   6  10  19        4.14        0.74      7.54 o
  -6  11  19        1.08       -2.79      9.48 o
  -5  11  19        0.29       -1.35      7.87 o
  -4  11  19       79.07      112.93      9.87 o
  -3  11  19       32.88       32.24     10.53 o
  -2  11  19        7.61       14.15      6.42 o
  -1  11  19       57.50       50.89      8.34 o
   0  11  19       96.82      115.46      9.97 o
   1  11  19       57.18       49.30      9.30 o
   2  11  19        6.69        8.79      6.31 o
   3  11  19       32.92       40.98     11.75 o
   4  11  19       78.37      106.22     10.69 o
   5  11  19        0.27        4.57      7.46 o
   6  11  19        1.29       10.01      8.23 o
  -5  12  19       18.99       22.91     10.80 o
  -4  12  19       20.24       29.88      7.07 o
  -3  12  19       52.77       58.39      9.00 o
  -2  12  19       20.88       14.69      6.85 o
  -1  12  19      103.76      108.60     17.25 o
   0  12  19        5.06       10.68      6.66 o
   1  12  19      101.90       91.87      9.77 o
   2  12  19       21.66       28.75      7.68 o
   3  12  19       53.01       72.58     13.38 o
   4  12  19       20.17       23.09      7.83 o
   5  12  19       18.62       31.30      8.65 o
  -5  13  19       12.73       20.33     11.80 o
  -4  13  19       10.81        3.75      7.64 o
  -3  13  19        0.77        2.92      6.73 o
  -2  13  19       13.94       26.14      6.34 o
  -1  13  19       70.04       60.41      7.62 o
   0  13  19      194.24      232.13     14.02 o
   1  13  19       67.77       63.40      9.09 o
   2  13  19       13.43       12.08      6.94 o
   3  13  19        0.76        5.16      9.85 o
   4  13  19       10.85       10.32      7.68 o
   5  13  19       13.24        8.12      7.98 o
  -5  14  19        3.34       13.54     11.11 o
  -4  14  19       26.47       29.78     10.22 o
  -3  14  19       10.85       16.04      8.48 o
  -2  14  19       27.77       44.82      7.02 o
  -1  14  19       41.17       48.25      7.42 o
   0  14  19        6.63       12.34      6.26 o
   1  14  19       40.86       60.56      9.45 o
   2  14  19       27.75       37.18      8.33 o
   3  14  19       11.17       35.08     12.22 o
   4  14  19       26.87       38.12      8.82 o
   5  14  19        3.30       -5.05      7.59 o
  -4  15  19        3.16       -3.09      6.94 o
  -3  15  19        2.41       22.99      8.08 o
  -2  15  19       33.49       39.26      7.33 o
  -1  15  19       28.15       41.20      7.22 o
   0  15  19        8.77       -2.78      5.55 o
   1  15  19       28.95       37.11      8.75 o
   2  15  19       33.86       53.37      9.16 o
   3  15  19        2.52       14.38     11.32 o
   4  15  19        2.96        7.29      7.65 o
  -4  16  19        3.81        2.81     12.22 o
  -3  16  19       13.28       17.63      8.22 o
  -2  16  19       14.20       16.33      6.69 o
  -1  16  19       10.90        4.71      6.17 o
   0  16  19      170.71      186.48     11.16 o
   1  16  19       11.15       11.73      8.23 o
   2  16  19       14.44       26.92     12.64 o
   3  16  19       13.12       14.38     11.17 o
   4  16  19        3.74        0.07      7.50 o
  -4  17  19        0.03        4.45      7.87 o
  -3  17  19       24.09       27.09      9.19 o
  -2  17  19        0.14       11.34      6.70 o
  -1  17  19        7.86       10.41      6.72 o
   0  17  19       44.67       62.70      8.64 o
   1  17  19        7.93       12.68      6.59 o
   2  17  19        0.14        2.16     11.38 o
   3  17  19       23.48       35.26     12.38 o
   4  17  19        0.01        6.48      8.98 o
  -3  18  19       41.58       46.70     10.39 o
  -2  18  19        6.70        9.91     10.06 o
  -1  18  19        0.06        2.78      8.76 o
   0  18  19        0.02        7.26      7.60 o
   1  18  19        0.08       10.27      6.99 o
   2  18  19        6.57       20.17     13.33 o
   3  18  19       41.36       48.80     10.32 o
  -3  19  19        2.38       -0.62      8.40 o
  -2  19  19        2.29       -0.09      8.18 o
  -1  19  19        8.80       23.21      9.55 o
   0  19  19       21.57       -1.43      7.51 o
   1  19  19        8.77       23.99      7.73 o
   2  19  19        2.33        2.11     11.96 o
   3  19  19        2.32        0.64      8.32 o
  -2  20  19        2.36       -4.12     19.28 o
  -1  20  19        0.92       10.34      7.37 o
   0  20  19        0.51       -6.97      6.97 o
   1  20  19        1.01       12.81      7.33 o
   2  20  19        2.39       14.80     13.96 o
   0  21  19        1.32       -7.45      7.57 o
   0   0  20      150.31      122.15     12.69 o
   1   0  20      164.54      150.11     14.83 o
   2   0  20        1.64       -0.28      5.44 o
   3   0  20      209.20      202.70     11.46 o
   4   0  20        6.04       -2.11      8.43 o
   5   0  20        1.90       -3.56     10.77 o
   6   0  20       14.26        0.13      6.45 o
  -6   1  20       15.51       15.94      7.21 o
  -5   1  20        9.52        9.17      6.01 o
  -4   1  20       86.83      109.30     13.12 o
  -3   1  20       29.43       28.90      6.64 o
  -2   1  20      132.50      118.66     10.56 o
  -1   1  20      110.83       96.93     10.01 o
   0   1  20      106.61       81.23      8.23 o
   1   1  20      112.67      105.54      8.83 o
   2   1  20      134.81      130.18      9.36 o
   3   1  20       28.82       37.56      6.99 o
   4   1  20       85.39      103.87     12.85 o
   5   1  20        8.85        1.48      8.56 o
   6   1  20       15.23       16.40      7.44 o
  -6   2  20        5.22        6.15      6.86 o
  -5   2  20       41.09       32.07      7.66 o
  -4   2  20       43.17       66.42     11.27 o
  -3   2  20       63.06       58.39      7.73 o
  -2   2  20      139.59      126.72      9.43 o
  -1   2  20      117.77      112.20      8.83 o
   0   2  20        0.65       -3.01      5.49 o
   1   2  20      118.70      118.10     10.03 o
   2   2  20      144.91      127.02      9.32 o
   3   2  20       63.67       58.27      9.03 o
   4   2  20       43.50       46.35     10.38 o
   5   2  20       40.53       47.70     10.01 o
   6   2  20        5.57        1.76      6.78 o
  -6   3  20        6.37        2.88      6.60 o
  -5   3  20       27.88       25.95      7.21 o
  -4   3  20       18.44       11.48      8.90 o
  -3   3  20      138.97      143.37     16.93 o
  -2   3  20       67.63       63.46      7.59 o
  -1   3  20      185.01      199.69     11.31 o
   0   3  20       39.19       25.53      6.61 o
   1   3  20      189.19      190.38     11.47 o
   2   3  20       69.22       65.78      7.67 o
   3   3  20      134.82      124.24      9.40 o
   4   3  20       17.57        8.59      8.48 o
   5   3  20       27.01       15.25      9.82 o
   6   3  20        6.56        0.44      7.85 o
  -6   4  20       42.15       47.81      9.53 o
  -5   4  20       14.40       13.70      7.22 o
  -4   4  20       35.17       37.98      9.85 o
  -3   4  20       11.06        5.71      5.75 o
  -2   4  20       15.34        8.59      5.69 o
  -1   4  20      119.19      116.59      9.34 o
   0   4  20      164.18      177.05     10.80 o
   1   4  20      120.04      112.71     12.11 o
   2   4  20       16.36       11.94      5.62 o
   3   4  20       11.26       15.38      8.85 o
   4   4  20       35.87       35.55     10.11 o
   5   4  20       14.76       11.95      6.66 o
   6   4  20       42.61       46.96      8.99 o
  -6   5  20       18.84       14.47      8.45 o
  -5   5  20       17.99       28.77      7.30 o
  -4   5  20        0.82        2.95      8.22 o
  -3   5  20       75.98       80.24     10.06 o
  -2   5  20       28.54       25.98      6.50 o
  -1   5  20       31.99       25.57      6.64 o
   0   5  20      141.30      143.61     10.15 o
   1   5  20       29.12       17.13      6.35 o
   2   5  20       29.37       25.28      6.46 o
   3   5  20       78.11       78.22     12.06 o
   4   5  20        0.67       11.22      9.22 o
   5   5  20       18.27       23.83      7.45 o
   6   5  20       18.32       23.95      8.74 o
  -6   6  20       14.22       21.40      7.35 o
  -5   6  20        6.28        7.43      6.29 o
  -4   6  20       50.21       54.73     11.38 o
  -3   6  20      112.14      109.51     13.12 o
  -2   6  20        7.50        9.43      5.95 o
  -1   6  20        4.17       -2.62      5.49 o
   0   6  20       63.27       66.47      8.43 o
   1   6  20        4.90        4.32      5.95 o
   2   6  20        8.42       14.24      7.64 o
   3   6  20      112.78      106.24     13.27 o
   4   6  20       50.15       49.88     11.43 o
   5   6  20        6.12        4.16      6.44 o
   6   6  20       14.46       20.93      8.08 o
  -6   7  20       38.34       42.49      8.43 o
  -5   7  20       39.18       35.13     10.48 o
  -4   7  20       34.90       41.88     11.22 o
  -3   7  20       28.98       20.12      9.64 o
  -2   7  20        3.97        6.80      5.74 o
  -1   7  20       68.30       67.07      8.36 o
   0   7  20       85.08      101.67      9.10 o
   1   7  20       67.55       52.01      7.71 o
   2   7  20        3.46       -4.86      5.38 o
   3   7  20       29.01       31.87      9.96 o
   4   7  20       33.82       44.03     10.90 o
   5   7  20       39.51       25.14     10.09 o
   6   7  20       38.46       37.54      8.85 o
  -6   8  20        7.55       13.07      7.29 o
  -5   8  20        9.79        8.32      9.48 o
  -4   8  20       21.74        8.38      9.48 o
  -3   8  20        2.96        5.64      8.27 o
  -2   8  20       32.29       35.41      7.28 o
  -1   8  20       51.06       64.99      8.17 o
   0   8  20       34.74       31.16      7.13 o
   1   8  20       48.30       54.10      7.83 o
   2   8  20       32.48       35.50      7.23 o
   3   8  20        3.56       -3.95      8.06 o
   4   8  20       21.71       30.13     10.69 o
   5   8  20        9.61        7.59      6.93 o
   6   8  20        7.63       -0.82      9.09 o
  -6   9  20       15.97       11.35      7.41 o
  -5   9  20        1.16       -1.17      7.14 o
  -4   9  20       70.42       75.15      8.95 o
  -3   9  20       72.12       69.21     12.27 o
  -2   9  20       58.89       69.05     14.54 o
  -1   9  20        4.63        2.90      5.79 o
   0   9  20       37.65       46.55      8.09 o
   1   9  20        4.90        7.38      8.66 o
   2   9  20       59.58       65.99      8.34 o
   3   9  20       71.81       41.72     11.27 o
   4   9  20       70.82       83.07     13.75 o
   5   9  20        1.03       15.81      7.30 o
   6   9  20       16.23       27.92      9.18 o
  -5  10  20       32.46       38.65      8.25 o
  -4  10  20       23.68       25.31      8.45 o
  -3  10  20       42.10       43.40     11.85 o
  -2  10  20        8.40        4.11      6.10 o
  -1  10  20      108.94      110.88     10.37 o
   0  10  20       23.53       31.16      7.58 o
   1  10  20      107.21      126.07     14.30 o
   2  10  20        9.07       14.88      6.54 o
   3  10  20       42.60       29.34     10.64 o
   4  10  20       23.52       24.39     11.54 o
   5  10  20       31.76       14.38      8.19 o
  -5  11  20        9.45       14.23      7.35 o
  -4  11  20        9.38        6.75      6.42 o
  -3  11  20       13.61       24.76     10.80 o
  -2  11  20       29.46       29.40      7.69 o
  -1  11  20       18.33       10.06      6.79 o
   0  11  20       37.43       46.52      8.42 o
   1  11  20       18.70        1.88      8.80 o
   2  11  20       29.27       23.27     19.33 o
   3  11  20       14.44        3.74      9.38 o
   4  11  20       10.05       -7.11      9.59 o
   5  11  20       10.04        8.85      7.98 o
  -5  12  20       10.00       11.85     10.75 o
  -4  12  20        3.62       -4.58      9.85 o
  -3  12  20        7.72        7.74      9.59 o
  -2  12  20       24.38       35.19      7.98 o
  -1  12  20        5.26        6.93      6.90 o
   0  12  20       20.87       24.69      7.41 o
   1  12  20        5.35       16.94      7.39 o
   2  12  20       24.07       39.95     16.51 o
   3  12  20        7.37        0.47      9.96 o
   4  12  20        3.57       -5.31      7.01 o
   5  12  20        9.86       13.94      8.23 o
  -5  13  20       11.59       18.49     11.80 o
  -4  13  20        4.69        2.05      9.43 o
  -3  13  20       12.98       17.38     11.01 o
  -2  13  20        0.70       13.73      7.22 o
  -1  13  20       60.55       81.06     20.33 o
   0  13  20       28.10       28.40      8.17 o
   1  13  20       61.62       70.19      9.70 o
   2  13  20        0.62       10.01      8.88 o
   3  13  20       13.36       15.49     10.96 o
   4  13  20        4.93        1.23      6.74 o
   5  13  20       11.52       23.11      8.95 o
  -4  14  20       15.05       10.96     10.22 o
  -3  14  20       10.74        7.88     14.43 o
  -2  14  20       14.41       20.08      6.68 o
  -1  14  20        5.69       11.75      5.90 o
   0  14  20       42.62       46.50      9.03 o
   1  14  20        5.72        7.73      7.76 o
   2  14  20       14.59       17.95      7.88 o
   3  14  20       10.58       33.18     12.33 o
   4  14  20       15.40        9.15      7.73 o
  -4  15  20        3.68       14.30      8.20 o
  -3  15  20        1.67       15.20      8.02 o
  -2  15  20       24.00       31.78      8.88 o
  -1  15  20        3.63       22.45      7.01 o
   0  15  20        0.06        4.28      7.72 o
   1  15  20        3.45        6.84      7.49 o
   2  15  20       24.35       24.12     12.80 o
   3  15  20        1.74       -0.47     10.69 o
   4  15  20        3.57        0.68     16.96 o
  -4  16  20        3.18       -4.14      7.44 o
  -3  16  20        4.79        7.01      8.51 o
  -2  16  20        3.02        3.58      9.08 o
  -1  16  20       20.55       25.62      7.76 o
   0  16  20        7.16        9.12      6.89 o
   1  16  20       19.95       22.39      8.71 o
   2  16  20        3.21       13.01     11.59 o
   3  16  20        4.75        9.38     11.75 o
   4  16  20        3.20       11.56     20.86 o
  -3  17  20        3.26        4.12     13.59 o
  -2  17  20       35.08       33.88      9.96 o
  -1  17  20       11.14       15.45      7.13 o
   0  17  20       60.13       53.62      8.41 o
   1  17  20       11.30       25.54      9.03 o
   2  17  20       35.48       40.61     14.17 o
   3  17  20        3.11        2.76      8.27 o
  -3  18  20        1.43       -8.14      8.14 o
  -2  18  20       21.06       10.61      8.90 o
  -1  18  20        4.68        5.82      7.12 o
   0  18  20        0.13       -6.54      6.54 o
   1  18  20        4.47      -10.43     10.43 o
   2  18  20       21.31       40.98     14.59 o
   3  18  20        1.52        8.31      8.52 o
  -2  19  20        2.32       18.08      9.25 o
  -1  19  20        2.20        0.22      7.01 o
   0  19  20        0.15       -2.02      9.36 o
   1  19  20        2.09       10.02      7.16 o
   2  19  20        2.33      -10.96     10.96 o
  -1  20  20        3.30        6.30      7.37 o
   0  20  20       10.15        8.99     12.67 o
   1  20  20        3.38       17.12     13.54 o
   1   0  21        0.28       -4.71      6.37 o
   2   0  21       19.30       16.47      9.88 o
   3   0  21       39.15       40.61     10.43 o
   4   0  21        6.35        3.11      8.01 o
   5   0  21        0.00       -9.30      9.30 o
   6   0  21        9.15        6.21      6.77 o
  -6   1  21        2.85       -7.74      7.74 o
  -5   1  21        0.81       -3.79      6.01 o
  -4   1  21       14.66       32.71      9.90 o
  -3   1  21       25.43       20.60      9.11 o
  -2   1  21        2.10        0.78      5.58 o
  -1   1  21        2.42       -5.40      5.40 o
   0   1  21      150.63      172.25     10.93 o
   1   1  21        2.74       -7.48      7.48 o
   2   1  21        1.87        2.83      7.19 o
   3   1  21       24.48       14.59      8.90 o
   4   1  21       14.92        9.01      9.22 o
   5   1  21        0.89       -1.74      6.01 o
   6   1  21        2.90       -6.41      6.41 o
  -6   2  21       22.41       25.24     17.49 o
  -5   2  21       25.20       27.60      7.54 o
  -4   2  21       42.68       52.04     10.75 o
  -3   2  21       26.07       19.75      9.43 o
  -2   2  21       56.49       59.80      7.73 o
  -1   2  21      157.82      158.23     10.54 o
   0   2  21      370.94      369.93     15.55 o
   1   2  21      157.52      176.37     11.09 o
   2   2  21       56.12       55.80      8.93 o
   3   2  21       24.77       -3.21      7.53 o
   4   2  21       43.14       46.67     10.53 o
   5   2  21       25.81       35.93      7.56 o
   6   2  21       21.89       19.92     17.72 o
  -6   3  21        1.13        8.28      7.35 o
  -5   3  21       17.97       13.05      6.94 o
  -4   3  21        4.02        3.95      8.59 o
  -3   3  21       89.82      109.40     13.22 o
  -2   3  21      162.50      185.69     11.98 o
  -1   3  21      311.60      303.49     15.41 o
   0   3  21        0.05       -5.14      7.27 o
   1   3  21      305.69      304.74     14.32 o
   2   3  21      161.18      178.90     18.96 o
   3   3  21       91.65       87.12     12.33 o
   4   3  21        3.55        3.00      8.74 o
   5   3  21       17.63       15.65     14.75 o
   6   3  21        1.21        3.10      7.05 o
  -6   4  21        5.24       18.28     10.35 o
  -5   4  21       88.09       89.85      9.87 o
  -4   4  21       14.17       13.59      9.59 o
  -3   4  21        4.71       13.64      8.69 o
  -2   4  21       59.45       52.80      9.56 o
  -1   4  21      131.39      142.74     17.75 o
   0   4  21       31.24       37.69      8.24 o
   1   4  21      124.49      130.12     15.46 o
   2   4  21       62.34       46.96      7.50 o
   3   4  21        4.59        1.58      7.95 o
   4   4  21       14.19       22.60      9.74 o
   5   4  21       88.36      121.28     10.70 o
   6   4  21        4.80        7.31      7.37 o
  -6   5  21        4.78       17.60      7.41 o
  -5   5  21       11.53       11.58      6.74 o
  -4   5  21       63.26       53.88     11.96 o
  -3   5  21        7.23       13.48      8.74 o
  -2   5  21      126.56      134.09     10.04 o
  -1   5  21        1.73       -5.30      5.30 o
   0   5  21        2.56       -1.51      5.83 o
   1   5  21        1.83        3.70      5.69 o
   2   5  21      125.53      124.05     15.64 o
   3   5  21        6.65        9.43      8.74 o
   4   5  21       64.08       48.67     11.64 o
   5   5  21       11.21       14.06      7.26 o
   6   5  21        4.62        7.01     13.64 o
  -6   6  21        0.92       -5.23      6.49 o
  -5   6  21        4.25       -0.33      6.22 o
  -4   6  21       16.36       11.64      9.96 o
  -3   6  21       24.48       15.01      8.85 o
  -2   6  21        4.33        1.13     10.01 o
  -1   6  21       35.89       25.60      6.65 o
   0   6  21       57.76       49.44     11.54 o
   1   6  21       35.70       23.87      7.87 o
   2   6  21        4.14       -6.11      8.35 o
   3   6  21       24.75       32.82     10.06 o
   4   6  21       16.31        5.06      8.80 o
   5   6  21        4.48        3.43      8.01 o
   6   6  21        1.03       -3.98      6.91 o
  -6   7  21        0.02        5.50      7.15 o
  -5   7  21       12.87       27.02      7.78 o
  -4   7  21        5.88       16.86      9.85 o
  -3   7  21       12.53       16.75      9.22 o
  -2   7  21       17.98       20.36      9.48 o
  -1   7  21       42.46       37.30      7.28 o
   0   7  21       27.34       23.25      6.96 o
   1   7  21       42.11       36.59      7.22 o
   2   7  21       17.80        6.94      5.92 o
   3   7  21       11.94       22.65      9.96 o
   4   7  21        5.79        7.43      9.59 o
   5   7  21       12.86       21.28      9.01 o
   6   7  21        0.02       -4.42      6.95 o
  -5   8  21        2.80        8.43      9.61 o
  -4   8  21        5.72        7.90     10.01 o
  -3   8  21       68.84       87.65     13.17 o
  -2   8  21       11.91        0.25     10.03 o
  -1   8  21       15.83       30.52      7.53 o
   0   8  21        1.07       -0.58      8.24 o
   1   8  21       15.29       11.31      6.51 o
   2   8  21       12.36        5.23      7.87 o
   3   8  21       69.70       69.63     12.48 o
   4   8  21        5.88       -8.11      8.11 o
   5   8  21        2.67      -10.06     10.06 o
  -5   9  21       11.79       12.99      7.02 o
  -4   9  21       92.18      105.37     10.07 o
  -3   9  21      143.35      169.03     16.75 o
  -2   9  21       43.46       51.85      8.30 o
  -1   9  21       91.59       89.68     11.19 o
   0   9  21      259.68      286.25     16.09 o
   1   9  21       94.16       84.47     10.61 o
   2   9  21       43.12       47.88      8.04 o
   3   9  21      142.31      149.01     16.38 o
   4   9  21       92.62      119.83     15.75 o
   5   9  21       11.75       13.69     13.93 o
  -5  10  21       17.02       17.21      7.63 o
  -4  10  21       52.67       57.43      8.46 o
  -3  10  21        0.14       -0.37      8.80 o
  -2  10  21       34.18       30.26     13.83 o
  -1  10  21       29.25       32.00      8.04 o
   0  10  21      124.29      144.00     28.73 o
   1  10  21       30.28       30.41      7.79 o
   2  10  21       32.69       33.54     20.65 o
   3  10  21        0.19        4.64      9.01 o
   4  10  21       53.67       67.16     14.06 o
   5  10  21       16.94       30.44     13.46 o
  -5  11  21       13.18        6.32     10.90 o
  -4  11  21       23.59       17.81      7.34 o
  -3  11  21       20.46       14.17     10.27 o
  -2  11  21       73.83       81.14      9.94 o
  -1  11  21       10.80       17.68      7.50 o
   0  11  21        0.03       11.63     14.14 o
   1  11  21       10.73        1.31      6.80 o
   2  11  21       76.43       97.20     11.77 o
   3  11  21       20.73        4.58     10.53 o
   4  11  21       23.56       21.39     11.59 o
   5  11  21       12.81       13.05      8.08 o
  -5  12  21       20.37       34.92     12.96 o
  -4  12  21        3.46        9.53      9.85 o
  -3  12  21       14.72       18.01     10.59 o
  -2  12  21       22.98       22.72      9.38 o
  -1  12  21      108.53      103.81     10.95 o
   0  12  21       39.14       45.51      8.89 o
   1  12  21      108.01      130.54     11.40 o
   2  12  21       23.00       20.47      7.61 o
   3  12  21       14.33       12.38     10.85 o
   4  12  21        3.53       -3.25     12.19 o
   5  12  21       20.32       12.39      8.06 o
  -4  13  21        7.12       -8.53      8.53 o
  -3  13  21        2.30        8.64     10.48 o
  -2  13  21        0.33       -5.82      9.30 o
  -1  13  21       19.31       18.10      8.10 o
   0  13  21        0.02       -2.22      6.92 o
   1  13  21       19.03       17.13      7.56 o
   2  13  21        0.35        7.97      8.85 o
   3  13  21        2.41        8.53     10.32 o
   4  13  21        7.05       13.59      8.09 o
  -4  14  21        4.65        9.11     10.38 o
  -3  14  21       49.62       74.53     14.49 o
  -2  14  21       24.41       36.42      9.03 o
  -1  14  21        3.78        1.68      7.27 o
   0  14  21        0.01        5.96      7.52 o
   1  14  21        3.81        6.69      7.86 o
   2  14  21       24.24       38.35     13.43 o
   3  14  21       49.06       47.72     13.59 o
   4  14  21        4.78        1.30     14.43 o
  -4  15  21       13.88        3.69     11.06 o
  -3  15  21       20.46       27.92     12.38 o
  -2  15  21       33.69       45.62      9.67 o
  -1  15  21       36.67       48.93     14.93 o
   0  15  21       58.05       72.52     10.58 o
   1  15  21       37.28       53.33      9.67 o
   2  15  21       33.06       54.25     14.38 o
   3  15  21       19.86       36.24     14.33 o
   4  15  21       14.13       10.26     10.90 o
  -3  16  21       23.25        9.48      8.65 o
  -2  16  21       22.02       27.24      9.58 o
  -1  16  21        4.57        5.78     14.59 o
   0  16  21       18.99       13.99      8.42 o
   1  16  21        4.92        7.65      7.93 o
   2  16  21       22.07       28.60     13.17 o
   3  16  21       23.30       30.60     13.27 o
  -3  17  21       20.02        8.92      9.12 o
  -2  17  21        1.44       -5.77      7.90 o
  -1  17  21        0.99        3.92      7.36 o
   0  17  21        2.70       -1.88      7.46 o
   1  17  21        0.89       19.23      8.85 o
   2  17  21        1.55       21.02     13.48 o
   3  17  21       19.64       10.22     13.27 o
  -2  18  21        3.66        3.79      8.94 o
  -1  18  21       12.35       17.12      7.53 o
   0  18  21       28.07       22.72      9.44 o
   1  18  21       12.03       20.67      9.08 o
   2  18  21        3.88        1.69     12.69 o
  -1  19  21       13.21       20.33      7.73 o
   0  19  21        0.43        5.90      9.78 o
   1  19  21       13.33        2.26      8.75 o
   0   0  22      190.49      199.47     17.49 o
   1   0  22      115.44      109.55      9.44 o
   2   0  22       23.05       28.86      7.09 o
   3   0  22       12.54       15.06      8.85 o
   4   0  22       19.09        7.53      9.32 o
   5   0  22        3.88        3.35      6.61 o
   6   0  22        0.18       -6.33      6.33 o
  -6   1  22        5.00       11.35      7.46 o
  -5   1  22       23.86       19.79      7.13 o
  -4   1  22        4.36        5.85      9.17 o
  -3   1  22       36.18       31.87     10.11 o
  -2   1  22      178.86      175.45     11.38 o
  -1   1  22       73.29       68.31      8.14 o
   0   1  22        8.08        4.15      9.35 o
   1   1  22       71.75       78.81      8.19 o
   2   1  22      182.24      202.07     12.13 o
   3   1  22       37.23       44.77     10.75 o
   4   1  22        4.20        8.95      9.53 o
   5   1  22       24.24       20.14      7.56 o
   6   1  22        5.14       10.86     11.17 o
  -6   2  22        4.05        1.17      6.85 o
  -5   2  22       15.68       13.48      7.37 o
  -4   2  22        3.42        5.06      8.74 o
  -3   2  22       60.99       71.85     11.85 o
  -2   2  22       80.46       97.21     19.83 o
  -1   2  22        3.27       -0.72      5.79 o
   0   2  22      123.94      117.39      9.70 o
   1   2  22        2.40        5.04      5.51 o
   2   2  22       83.77       87.60     16.99 o
   3   2  22       57.91       68.84     11.85 o
   4   2  22        3.52       -5.85      7.90 o
   5   2  22       16.54       17.69     10.38 o
   6   2  22        3.99        2.57      7.20 o
  -6   3  22       12.65       17.16      8.10 o
  -5   3  22       33.47       27.88      7.80 o
  -4   3  22       55.93       65.58     12.85 o
  -3   3  22      103.63       83.54     12.64 o
  -2   3  22       23.58       12.30      6.29 o
  -1   3  22       98.41      107.15      9.46 o
   0   3  22      141.76      146.50     13.80 o
   1   3  22       96.65      105.83     19.28 o
   2   3  22       24.70       17.52      6.47 o
   3   3  22      104.63      113.83     13.80 o
   4   3  22       56.61       54.20     11.75 o
   5   3  22       33.52       33.20      9.96 o
   6   3  22       13.05       12.32     18.96 o
  -6   4  22       31.07       36.74      8.61 o
  -5   4  22        3.17        6.64      6.95 o
  -4   4  22        0.90       -0.37      8.85 o
  -3   4  22       18.27       24.23      9.59 o
  -2   4  22       13.20        0.71      6.03 o
  -1   4  22       65.63       53.12      8.01 o
   0   4  22      168.30      162.91     11.11 o
   1   4  22       67.85       70.60      8.54 o
   2   4  22       13.22       -0.14      5.88 o
   3   4  22       19.07       20.49      9.90 o
   4   4  22        0.92        6.58      9.11 o
   5   4  22        3.16        2.66     12.25 o
   6   4  22       30.73       41.27     11.64 o
  -5   5  22       27.50       17.27     12.40 o
  -4   5  22       71.97      118.15     14.85 o
  -3   5  22       39.61       31.39     10.11 o
  -2   5  22       31.89       34.32      7.30 o
  -1   5  22        2.32       -5.63      5.63 o
   0   5  22        0.95       -5.38      5.38 o
   1   5  22        2.40       -3.22      6.29 o
   2   5  22       32.25       34.75      7.29 o
   3   5  22       39.67       30.92     10.59 o
   4   5  22       71.00      112.35     15.12 o
   5   5  22       27.15       15.55      7.83 o
  -5   6  22       33.32       55.87     13.19 o
  -4   6  22        8.17       20.49     10.69 o
  -3   6  22       10.14        2.21      8.59 o
  -2   6  22        6.94        1.35     11.67 o
  -1   6  22       18.20       11.84      6.82 o
   0   6  22       78.51       63.17      8.33 o
   1   6  22       19.18       13.71      6.75 o
   2   6  22        6.83       -2.67      5.41 o
   3   6  22       10.02       14.54      9.38 o
   4   6  22        7.99        6.48      9.69 o
   5   6  22       32.59       38.07      8.51 o
  -5   7  22        7.96        0.13      6.75 o
  -4   7  22        3.03        4.95      9.64 o
  -3   7  22        2.31       -2.95      8.32 o
  -2   7  22       11.58        1.88      6.23 o
  -1   7  22       72.48       64.62      9.88 o
   0   7  22       11.44        2.57     11.80 o
   1   7  22       75.17       62.48      8.68 o
   2   7  22       11.36        4.48      7.61 o
   3   7  22        2.01        3.53      8.59 o
   4   7  22        3.07        3.16      9.32 o
   5   7  22        7.59        4.25      7.11 o
  -5   8  22       14.19       32.92     10.75 o
  -4   8  22       18.13       18.75     10.64 o
  -3   8  22        4.18        3.27      8.85 o
  -2   8  22       45.76       48.51      8.38 o
  -1   8  22        4.57        1.44      6.58 o
   0   8  22        0.14       -4.26     12.56 o
   1   8  22        5.06        3.60      6.63 o
   2   8  22       46.69       37.37      7.88 o
   3   8  22        4.41       19.01     10.85 o
   4   8  22       18.17        2.48     10.69 o
   5   8  22       14.21       11.46      9.14 o
  -5   9  22       17.59       12.32      9.14 o
  -4   9  22        9.99       19.23     10.85 o
  -3   9  22       17.42       28.60     10.69 o
  -2   9  22       52.55       54.35      8.79 o
  -1   9  22       10.86       -1.83      6.42 o
   0   9  22       10.92        6.37      6.44 o
   1   9  22       11.43        3.31      6.73 o
   2   9  22       52.36       50.88      8.56 o
   3   9  22       17.89       22.75     10.64 o
   4   9  22       10.80        1.69     10.64 o
   5   9  22       17.17       15.64      8.11 o
  -5  10  22        3.36        6.04      7.49 o
  -4  10  22        3.04        5.12     10.30 o
  -3  10  22       54.99       56.20     13.12 o
  -2  10  22        5.67       10.44      6.97 o
  -1  10  22       48.56       54.63      8.86 o
   0  10  22        0.11       -2.89      6.07 o
   1  10  22       48.46       68.81      9.31 o
   2  10  22        6.15       11.16      8.93 o
   3  10  22       54.58       63.89     13.33 o
   4  10  22        2.96       -2.58     10.90 o
   5  10  22        3.45        0.32      8.02 o
  -5  11  22       10.94       21.02     11.85 o
  -4  11  22        9.00        3.60     11.11 o
  -3  11  22       13.32        2.84     10.01 o
  -2  11  22        9.53       12.08      7.44 o
  -1  11  22       16.82       32.33      8.23 o
   0  11  22       44.02       41.78      8.77 o
   1  11  22       16.99       15.77      7.83 o
   2  11  22        9.17        9.44      7.22 o
   3  11  22       13.17       10.17     10.59 o
   4  11  22        9.22        5.11     11.59 o
   5  11  22       10.65        9.38      8.56 o
  -4  12  22        2.22       -8.22      8.22 o
  -3  12  22        0.88       -1.32      9.48 o
  -2  12  22        2.75        7.25      7.47 o
  -1  12  22        4.31       -1.17      8.35 o
   0  12  22       34.19       51.77      9.12 o
   1  12  22        4.18       14.31      7.87 o
   2  12  22        2.91        1.69      7.05 o
   3  12  22        0.91        8.38     10.53 o
   4  12  22        2.10      -10.80     10.80 o
  -4  13  22        1.34        8.11     10.38 o
  -3  13  22       16.84       12.38     11.06 o
  -2  13  22       20.90       31.04      8.98 o
  -1  13  22       12.26       -1.48     22.07 o
   0  13  22       10.63        4.94      7.46 o
   1  13  22       12.65       12.30      8.77 o
   2  13  22       20.98       33.55     13.06 o
   3  13  22       16.91       17.07     11.75 o
   4  13  22        1.29       -1.08     11.54 o
  -4  14  22        1.33       11.11     10.90 o
  -3  14  22        3.24        9.06     10.59 o
  -2  14  22       23.90       44.36     10.82 o
  -1  14  22        1.44       13.07      8.09 o
   0  14  22        8.69        5.42      8.13 o
   1  14  22        1.46       -0.77     11.17 o
   2  14  22       23.63       23.39     12.33 o
   3  14  22        3.27       -7.01     11.01 o
   4  14  22        1.16       -7.34      7.34 o
  -3  15  22        3.44       -0.68     10.96 o
  -2  15  22       17.60       21.86     12.38 o
  -1  15  22        8.63       15.50     13.12 o
   0  15  22        1.01        9.62      8.23 o
   1  15  22        8.11       26.28      8.64 o
   2  15  22       17.90       14.27     12.64 o
   3  15  22        3.45       24.65     13.43 o
  -3  16  22        4.29        9.01     12.43 o
  -2  16  22        3.70        4.32     11.22 o
  -1  16  22        9.58       15.76     10.40 o
   0  16  22       32.26       32.52      9.16 o
   1  16  22       10.19       26.35      9.00 o
   2  16  22        4.11       27.76     13.33 o
   3  16  22        4.03       -3.06     12.48 o
  -2  17  22        3.82       -2.79     11.06 o
  -1  17  22       10.25       22.24      9.16 o
   0  17  22       23.05       36.23     14.27 o
   1  17  22        9.92       24.24      9.39 o
   2  17  22        3.89        9.69     12.69 o
  -1  18  22        0.63       13.58      8.95 o
   0  18  22        0.34       -8.04      8.04 o
   1  18  22        0.64       -7.06     10.27 o
   1   0  23      227.26      272.37     14.37 o
   2   0  23       34.68       38.16      7.78 o
   3   0  23        0.26       -4.27      7.85 o
   4   0  23       49.09       45.98     11.96 o
   5   0  23       23.78       10.51      8.01 o
  -5   1  23        0.54       -0.24      6.36 o
  -4   1  23       27.31        6.95     10.17 o
  -3   1  23       29.56       39.29     10.85 o
  -2   1  23      181.66      213.46     25.57 o
  -1   1  23      107.85      101.60      9.46 o
   0   1  23      206.19      217.77     13.15 o
   1   1  23      106.75       94.46      9.36 o
   2   1  23      183.24      202.79     12.51 o
   3   1  23       29.30       23.86     10.11 o
   4   1  23       27.58       20.70     10.17 o
   5   1  23        0.58        6.85     10.85 o
  -5   2  23        8.22       -3.59      6.70 o
  -4   2  23       61.48       76.01     13.64 o
  -3   2  23        3.86        8.80      9.22 o
  -2   2  23       39.77       32.28      7.61 o
  -1   2  23       24.83       34.92      7.84 o
   0   2  23       84.74       78.45      9.18 o
   1   2  23       25.05       40.92      7.98 o
   2   2  23       39.55       49.39     10.88 o
   3   2  23        4.25       -4.95      7.90 o
   4   2  23       60.95       78.80     13.22 o
   5   2  23        7.83        4.72      6.97 o
  -5   3  23       33.99       50.38     12.56 o
  -4   3  23        7.31       13.06      9.74 o
  -3   3  23        2.78       14.22      9.27 o
  -2   3  23        4.00        3.88      6.41 o
  -1   3  23      246.64      269.45     14.08 o
   0   3  23       22.59       36.05      9.90 o
   1   3  23      241.73      271.05     14.28 o
   2   3  23        3.94       -5.53      5.67 o
   3   3  23        2.52        5.85      8.74 o
   4   3  23        6.90       -6.64      8.53 o
   5   3  23       33.91       41.11      8.88 o
  -5   4  23       10.61       20.79      7.66 o
  -4   4  23       18.93       27.23     11.38 o
  -3   4  23       25.76       42.30     11.27 o
  -2   4  23      147.99      149.86     24.68 o
  -1   4  23       15.48       16.97      6.98 o
   0   4  23       42.25       31.99      7.33 o
   1   4  23       15.25        8.90      6.96 o
   2   4  23      148.21      181.21     11.75 o
   3   4  23       25.83       12.38      9.59 o
   4   4  23       19.67        9.01     10.01 o
   5   4  23       10.69       19.75      7.78 o
  -5   5  23        1.99       10.87      7.27 o
  -4   5  23       32.28       18.44     10.75 o
  -3   5  23       34.49       35.29     10.90 o
  -2   5  23        8.73        6.18      6.12 o
  -1   5  23       69.73       74.88      9.01 o
   0   5  23        9.30        6.22      6.40 o
   1   5  23       70.44       67.49     11.22 o
   2   5  23        8.99       -3.62      7.98 o
   3   5  23       35.60       59.94     12.33 o
   4   5  23       32.40       28.23     11.59 o
   5   5  23        2.04        7.37      7.28 o
  -5   6  23       17.99       10.06      7.45 o
  -4   6  23       99.94      120.36     15.38 o
  -3   6  23        3.06       -7.64      7.64 o
  -2   6  23       29.12       25.27      7.38 o
  -1   6  23       55.72       58.14      8.65 o
   0   6  23       43.57       48.00      8.25 o
   1   6  23       57.21       62.13     18.91 o
   2   6  23       28.70       27.45      7.47 o
   3   6  23        3.03        3.32      8.95 o
   4   6  23       99.91      121.83     15.96 o
   5   6  23       17.93       18.07      7.97 o
  -5   7  23        3.69        1.79      6.89 o
  -4   7  23        7.10        2.32      9.69 o
  -3   7  23       14.70       21.23     10.43 o
  -2   7  23       34.61       31.00     23.99 o
  -1   7  23        0.38       13.40      6.99 o
   0   7  23       19.07       26.15      7.39 o
   1   7  23        0.38       -3.56      6.29 o
   2   7  23       34.08       28.32      7.83 o
   3   7  23       15.26       26.02     10.75 o
   4   7  23        6.96       -7.06      9.17 o
   5   7  23        3.63        5.44      7.60 o
  -5   8  23       37.76       50.64      9.03 o
  -4   8  23       36.39       49.62     12.43 o
  -3   8  23       10.03       13.43     10.17 o
  -2   8  23       12.68       -4.40      6.57 o
  -1   8  23       64.93       69.40      9.60 o
   0   8  23        6.88        8.06      6.68 o
   1   8  23       66.33       76.59     13.30 o
   2   8  23       12.71        4.57      6.82 o
   3   8  23        9.94       -4.27      9.27 o
   4   8  23       36.78       47.99     12.85 o
   5   8  23       37.79       34.08      9.31 o
  -5   9  23        1.56        2.77      7.56 o
  -4   9  23        4.02        6.48      9.74 o
  -3   9  23        2.18        9.27      9.85 o
  -2   9  23        6.48        4.87      7.16 o
  -1   9  23       30.34       32.00      8.28 o
   0   9  23       71.39       69.59     14.25 o
   1   9  23       30.83       25.68     21.15 o
   2   9  23        6.52        1.96      6.66 o
   3   9  23        1.92       -8.43      8.43 o
   4   9  23        3.78       -4.90      9.69 o
   5   9  23        1.51        8.32      8.14 o
  -4  10  23       13.28       11.34      7.03 o
  -3  10  23        7.79        4.85      9.74 o
  -2  10  23       75.06       92.90     10.48 o
  -1  10  23        4.00        5.16      7.51 o
   0  10  23        4.58        0.48      6.92 o
   1  10  23        3.97        7.03      7.28 o
   2  10  23       74.22       96.35     10.88 o
   3  10  23        8.09       21.60     10.96 o
   4  10  23       13.34       22.70     12.85 o
  -4  11  23        4.00        1.23     10.09 o
  -3  11  23        1.19       10.11      9.90 o
  -2  11  23       72.21      112.14     11.19 o
  -1  11  23       20.60       27.77      8.12 o
   0  11  23       19.01       26.35      8.31 o
   1  11  23       20.72       18.30      8.30 o
   2  11  23       71.96       89.44     15.38 o
   3  11  23        1.09       11.75     10.59 o
   4  11  23        3.93        9.53     12.33 o
  -4  12  23        1.43       -1.47      9.53 o
  -3  12  23        1.64       -9.48      9.48 o
  -2  12  23       34.85       51.01      9.50 o
  -1  12  23        8.31        6.63      7.43 o
   0  12  23       59.25       88.37     10.94 o
   1  12  23        8.34        1.46      7.67 o
   2  12  23       35.73       48.67     13.96 o
   3  12  23        1.68        4.69     11.17 o
   4  12  23        1.43       -2.42     11.32 o
  -3  13  23       50.40       49.88     13.91 o
  -2  13  23        9.29       -5.85      9.96 o
  -1  13  23       13.57        6.11      8.27 o
   0  13  23        0.01        4.00      7.73 o
   1  13  23       13.76       12.59      8.72 o
   2  13  23        9.20       26.81     12.54 o
   3  13  23       49.98       80.80     16.01 o
  -3  14  23       44.14       56.94     14.91 o
  -2  14  23        6.24        4.16     11.43 o
  -1  14  23       22.51       37.91      9.52 o
   0  14  23       33.37       49.81      9.71 o
   1  14  23       23.53       40.05     16.96 o
   2  14  23        6.11       24.97     12.96 o
   3  14  23       43.83       42.82     14.59 o
  -3  15  23        4.19       -6.95     10.43 o
  -2  15  23       15.08       24.28     12.75 o
  -1  15  23        7.13       23.82     10.17 o
   0  15  23        3.10        2.11      7.99 o
   1  15  23        7.30       16.33     11.80 o
   2  15  23       14.43       13.64     12.33 o
   3  15  23        4.06       23.70     14.12 o
  -2  16  23        0.31       -8.43     10.32 o
  -1  16  23        2.53       18.93     18.22 o
   0  16  23        1.25       15.64      8.81 o
   1  16  23        2.77       14.61      8.51 o
   2  16  23        0.30       20.02     13.48 o
  -1  17  23        4.74       12.45     17.28 o
   0  17  23       12.05       17.41      9.28 o
   1  17  23        4.45       12.06      9.48 o
   0   0  24      137.26      171.29     16.59 o
   1   0  24       39.06       67.96     17.41 o
   2   0  24        3.76        3.39      6.52 o
   3   0  24        3.77       -1.37      8.59 o
   4   0  24        0.15        3.74     10.48 o
   5   0  24        0.32        9.29      6.89 o
  -5   1  24        7.43        0.71     12.88 o
  -4   1  24       53.74       53.78     12.43 o
  -3   1  24       95.19      109.14     14.43 o
  -2   1  24       65.80       89.31     14.33 o
  -1   1  24        5.75        3.86      6.63 o
   0   1  24        5.57       14.33      6.78 o
   1   1  24        6.51       22.33      7.33 o
   2   1  24       66.95       72.13     13.80 o
   3   1  24       94.01      114.46     14.54 o
   4   1  24       52.89       41.08     12.22 o
   5   1  24        7.77        9.56      7.39 o
  -5   2  24        1.39       -5.88      6.53 o
  -4   2  24       13.93       25.65     11.54 o
  -3   2  24        1.00       -8.11      8.11 o
  -2   2  24        8.10       11.31      6.95 o
  -1   2  24       25.51       38.40      8.08 o
   0   2  24        8.85       12.46      6.64 o
   1   2  24       26.92       31.15      7.50 o
   2   2  24        8.46        1.18      6.65 o
   3   2  24        0.93       18.80      9.96 o
   4   2  24       14.34       21.70     11.27 o
   5   2  24        1.24       12.53      8.82 o
  -5   3  24        7.79        3.63      8.24 o
  -4   3  24        4.50        2.26      9.69 o
  -3   3  24        1.22        1.69      8.69 o
  -2   3  24        7.65       -0.41      6.55 o
  -1   3  24       11.32        3.84      6.82 o
   0   3  24        2.61        1.49      6.22 o
   1   3  24       11.33        6.36      7.69 o
   2   3  24        7.85        1.89      7.14 o
   3   3  24        1.18       -2.69      8.80 o
   4   3  24        4.46       -1.00     10.01 o
   5   3  24        7.85        7.47      7.26 o
  -5   4  24        1.83       -2.70      7.04 o
  -4   4  24        2.77       -4.42      9.22 o
  -3   4  24        8.66        9.64      9.48 o
  -2   4  24        5.09        8.59      9.69 o
  -1   4  24       24.53       17.07      7.33 o
   0   4  24        5.03        1.25      6.41 o
   1   4  24       25.31       27.17      7.64 o
   2   4  24        5.31        3.21      6.70 o
   3   4  24        8.56       -2.84      8.64 o
   4   4  24        2.77       16.59     10.75 o
   5   4  24        1.70       -0.41      6.96 o
  -5   5  24        6.47        2.89      7.80 o
  -4   5  24       29.64       29.81     11.85 o
  -3   5  24       19.00       36.66     11.54 o
  -2   5  24       54.97       50.28      8.71 o
  -1   5  24       12.77       17.68      7.35 o
   0   5  24       46.46       37.57      7.90 o
   1   5  24       13.09       16.21      7.36 o
   2   5  24       55.07       58.94      9.11 o
   3   5  24       19.48       15.75     10.38 o
   4   5  24       29.09       29.76     11.90 o
   5   5  24        6.52        2.00      8.69 o
  -5   6  24       43.43       48.94      9.24 o
  -4   6  24       21.64       19.44     10.90 o
  -3   6  24        3.01        6.22      9.48 o
  -2   6  24       28.61       44.55      8.54 o
  -1   6  24       50.36       44.86      8.82 o
   0   6  24       23.85       21.23      9.11 o
   1   6  24       51.60       50.82      8.98 o
   2   6  24       28.90       35.21      7.82 o
   3   6  24        2.84        6.11      9.59 o
   4   6  24       21.12       30.55     11.96 o
   5   6  24       43.51       48.30      9.68 o
  -5   7  24        3.32        6.53     10.32 o
  -4   7  24        0.23       12.27     10.11 o
  -3   7  24       25.79       29.87     11.06 o
  -2   7  24        8.32        0.70      6.53 o
  -1   7  24       86.29       81.28     11.85 o
   0   7  24        2.11       -5.79      5.79 o
   1   7  24       87.01       96.11     10.15 o
   2   7  24        8.49       -4.56      7.45 o
   3   7  24       26.65       17.33     10.75 o
   4   7  24        0.14       -6.64     10.06 o
   5   7  24        3.14       16.92      8.26 o
  -4   8  24       16.55       30.39     11.48 o
  -3   8  24        3.79        6.00     10.01 o
  -2   8  24       17.48       28.80     10.14 o
  -1   8  24        2.43        0.36      6.91 o
   0   8  24       37.49       50.67      8.73 o
   1   8  24        2.47       -1.27      6.79 o
   2   8  24       17.19        6.24     13.56 o
   3   8  24        3.80       -3.21      9.32 o
   4   8  24       17.38       11.11     11.54 o
  -4   9  24        3.44        1.90      9.59 o
  -3   9  24       13.56       32.82     11.59 o
  -2   9  24        1.21        8.09      7.76 o
  -1   9  24       30.57       28.61      8.51 o
   0   9  24        3.24       -6.25      6.25 o
   1   9  24       31.07       30.57      8.43 o
   2   9  24        1.19        2.55      6.92 o
   3   9  24       13.15       19.49     10.90 o
   4   9  24        3.39       -7.06      9.85 o
  -4  10  24        2.33        1.07      7.16 o
  -3  10  24        3.70       -6.64      9.48 o
  -2  10  24        2.28        3.28     14.14 o
  -1  10  24       16.69       26.92      8.42 o
   0  10  24       12.54       13.93      7.95 o
   1  10  24       16.56       20.27      8.26 o
   2  10  24        2.27        1.11      9.80 o
   3  10  24        3.60       10.32     10.17 o
   4  10  24        2.33        7.80     11.96 o
  -4  11  24        3.96       15.54     10.96 o
  -3  11  24        7.57       16.96     11.32 o
  -2  11  24        8.05        2.96      7.56 o
  -1  11  24        5.95        4.79      7.62 o
   0  11  24        0.26        1.93     15.99 o
   1  11  24        6.14        1.74      7.10 o
   2  11  24        8.47       23.49     12.11 o
   3  11  24        7.33        4.21     11.43 o
   4  11  24        3.64       -2.05     11.90 o
  -3  12  24        0.73        4.95     10.38 o
  -2  12  24       19.34       22.12     12.11 o
  -1  12  24       10.75       -1.20      7.53 o
   0  12  24       10.61       16.61     10.32 o
   1  12  24       11.98        9.63      7.76 o
   2  12  24       19.30       18.65     12.22 o
   3  12  24        0.65        1.47     11.06 o
  -3  13  24       25.08       32.71     13.43 o
  -2  13  24       34.40       40.40     13.69 o
  -1  13  24       15.82       29.26     17.57 o
   0  13  24        0.92        5.79      8.02 o
   1  13  24       15.81       26.09      8.78 o
   2  13  24       33.83       57.41     14.75 o
   3  13  24       25.34       45.51     14.59 o
  -2  14  24        3.25       -9.59      9.59 o
  -1  14  24        1.86       -1.21     10.72 o
   0  14  24       30.09       57.74     16.70 o
   1  14  24        1.70        9.87     11.61 o
   2  14  24        3.15        5.21     11.85 o
  -2  15  24        3.99        1.16     11.11 o
  -1  15  24        3.06        7.68      8.39 o
   0  15  24        4.17       14.53      8.93 o
   1  15  24        3.31        4.67      8.15 o
   2  15  24        4.11       11.27     12.96 o
  -1  16  24       13.91       22.23     31.24 o
   0  16  24       27.10       34.04     10.11 o
   1  16  24       13.92       31.54      9.50 o
   1   0  25      110.05      131.49     14.88 o
   2   0  25      236.20      295.00     15.60 o
   3   0  25        0.24        7.74      9.38 o
   4   0  25        3.32       -1.26      9.74 o
   5   0  25       10.00       10.11      7.60 o
  -5   1  25        8.83       12.96     22.81 o
  -4   1  25       33.99       24.65     11.69 o
  -3   1  25       19.78       38.93     11.69 o
  -2   1  25       71.62       86.44     13.67 o
  -1   1  25       10.81        7.82      7.12 o
   0   1  25        2.49       16.43      7.19 o
   1   1  25       11.63       11.07      7.24 o
   2   1  25       71.50       90.95      9.93 o
   3   1  25       20.61       30.71     11.06 o
   4   1  25       34.31       25.23     11.27 o
   5   1  25        8.75        6.64      7.48 o
  -5   2  25       11.47       15.29      7.84 o
  -4   2  25        5.78        9.32     10.32 o
  -3   2  25       10.34       22.60     10.96 o
  -2   2  25       20.54       32.89      8.04 o
  -1   2  25       67.33       52.76      8.88 o
   0   2  25       54.00       58.33      8.73 o
   1   2  25       67.11       50.52      8.72 o
   2   2  25       20.73       31.89      8.06 o
   3   2  25       10.26       11.48      9.74 o
   4   2  25        5.86       10.64     10.48 o
   5   2  25       11.09       -2.48     11.25 o
  -5   3  25        5.22        0.72      8.01 o
  -4   3  25        2.34        6.74     10.38 o
  -3   3  25       12.84       12.80     10.27 o
  -2   3  25       11.32        6.34      7.16 o
  -1   3  25       18.33       15.80      7.65 o
   0   3  25      114.78      124.10     17.83 o
   1   3  25       18.72       20.60      7.37 o
   2   3  25       10.99        1.79      6.71 o
   3   3  25       12.80        5.58      9.96 o
   4   3  25        2.31        5.64     10.43 o
   5   3  25        5.05        3.79      7.45 o
  -4   4  25       35.88       23.18     11.69 o
  -3   4  25       30.24       37.56     11.96 o
  -2   4  25       15.88       10.22      7.18 o
  -1   4  25       16.33       17.09      7.29 o
   0   4  25        0.69        4.33      7.02 o
   1   4  25       16.55       27.45     13.04 o
   2   4  25       16.09       17.47      7.39 o
   3   4  25       30.47       28.02     11.43 o
   4   4  25       35.56       33.66     12.01 o
  -4   5  25       19.61        2.42      9.74 o
  -3   5  25        7.92       -0.79      9.85 o
  -2   5  25       16.14       14.47      9.40 o
  -1   5  25       51.53       68.30     13.43 o
   0   5  25       38.94       35.13     13.62 o
   1   5  25       52.24       60.28     23.31 o
   2   5  25       16.19       19.92      7.69 o
   3   5  25        8.38        8.95     10.38 o
   4   5  25       20.17        1.47     11.01 o
  -4   6  25       22.52       11.43     10.75 o
  -3   6  25        0.28        0.16      9.69 o
  -2   6  25       26.18       17.13      7.77 o
  -1   6  25       33.71       25.28      8.17 o
   0   6  25        4.24        2.79      6.38 o
   1   6  25       33.62       40.92      8.83 o
   2   6  25       26.13       44.79      8.58 o
   3   6  25        0.25       -8.74      8.74 o
   4   6  25       22.92       25.49     11.90 o
  -4   7  25        8.79       14.01     10.96 o
  -3   7  25        0.23       -9.32      9.59 o
  -2   7  25       45.57       61.64      9.57 o
  -1   7  25       42.78       49.43      9.15 o
   0   7  25        3.39       -6.26     11.32 o
   1   7  25       42.57       46.17     17.38 o
   2   7  25       45.03       30.47      9.48 o
   3   7  25        0.21       -1.21      9.38 o
   4   7  25        8.53      -10.17     10.17 o
  -4   8  25        2.13       17.01     10.96 o
  -3   8  25        0.09        7.48     10.22 o
  -2   8  25        5.43        0.18      6.72 o
  -1   8  25       26.15       23.08      8.43 o
   0   8  25        0.92       -8.34     13.46 o
   1   8  25       26.71       28.35      8.40 o
   2   8  25        5.78        8.11     10.38 o
   3   8  25        0.10       -4.11     10.32 o
   4   8  25        2.07        2.21     10.75 o
  -4   9  25        5.12        8.80     10.17 o
  -3   9  25        4.59       16.70     11.17 o
  -2   9  25        8.09        8.01     10.59 o
  -1   9  25        5.29       -1.46      7.22 o
   0   9  25        5.08        2.44      8.85 o
   1   9  25        5.24        5.93     17.83 o
   2   9  25        7.74       -1.11     10.06 o
   3   9  25        4.51       -4.95     10.22 o
   4   9  25        5.28        3.90     10.75 o
  -3  10  25        3.53       -4.95      9.80 o
  -2  10  25       10.58        9.06     11.17 o
  -1  10  25       15.89       14.77      8.49 o
   0  10  25       22.61       35.39      9.08 o
   1  10  25       15.98       12.51      7.86 o
   2  10  25       10.58        9.38     10.96 o
   3  10  25        3.60       34.92     13.85 o
  -3  11  25        3.33        3.06     10.90 o
  -2  11  25       22.58        5.79     11.11 o
  -1  11  25        0.34       15.87      8.46 o
   0  11  25       14.64       22.66      8.63 o
   1  11  25        0.31        5.38      7.54 o
   2  11  25       22.25       33.18     13.48 o
   3  11  25        3.29      -10.22     10.22 o
  -3  12  25        1.13        2.21     10.43 o
  -2  12  25        8.10       22.23     12.11 o
  -1  12  25       14.45       -3.34     14.49 o
   0  12  25       32.31       42.25      9.86 o
   1  12  25       14.30       23.44     10.69 o
   2  12  25        8.14        2.63     11.38 o
   3  12  25        1.17        0.42     11.54 o
  -2  13  25       15.26        9.06     11.17 o
  -1  13  25        9.82       12.27      8.53 o
   0  13  25        3.44       -5.59      7.82 o
   1  13  25       10.21        7.95      8.32 o
   2  13  25       14.75       45.98     14.59 o
  -2  14  25       10.02       15.54     11.69 o
  -1  14  25        7.07       25.58      9.44 o
   0  14  25        6.00       24.28      9.46 o
   1  14  25        7.43       11.72     16.75 o
   2  14  25       10.12        7.53     12.27 o
  -1  15  25        4.03       10.85      9.45 o
   0  15  25       13.75       34.65     22.78 o
   1  15  25        4.01        3.24     12.11 o
   0   0  26       11.91        4.27      9.74 o
   1   0  26        0.48        3.73      7.04 o
   2   0  26       16.62       14.25      7.37 o
   3   0  26        2.31       11.69     10.53 o
   4   0  26        5.60       12.11     11.11 o
  -4   1  26       50.81       53.94     13.69 o
  -3   1  26        4.68       -4.37      9.53 o
  -2   1  26        3.92        0.42      6.70 o
  -1   1  26       28.24       28.72      8.24 o
   0   1  26        9.76       -1.33      6.55 o
   1   1  26       28.63       15.84      7.82 o
   2   1  26        4.44        7.05      6.92 o
   3   1  26        4.50       -8.22      9.17 o
   4   1  26       51.02       59.20     14.17 o
  -4   2  26        5.51       15.91     10.43 o
  -3   2  26        9.79       14.85     10.32 o
  -2   2  26        5.64        7.74      7.01 o
  -1   2  26       20.49       18.39      7.66 o
   0   2  26       14.40       16.54      7.49 o
   1   2  26       21.91       24.06      8.13 o
   2   2  26        5.60        6.64      7.40 o
   3   2  26        9.28       15.75     10.80 o
   4   2  26        5.27        5.37     10.32 o
  -4   3  26        0.08       -6.16      9.27 o
  -3   3  26       47.93       37.61     12.33 o
  -2   3  26       10.97       -3.80      6.57 o
  -1   3  26       50.99       53.91      9.25 o
   0   3  26       35.02       39.01      8.54 o
   1   3  26       51.98       66.48      9.65 o
   2   3  26       10.67        7.59      7.24 o
   3   3  26       48.10       42.51     12.64 o
   4   3  26        0.11       -9.48      9.48 o
  -4   4  26        1.63       -9.53      9.53 o
  -3   4  26       10.28       17.17     11.54 o
  -2   4  26        4.18        3.94      7.03 o
  -1   4  26       42.24       54.07     18.09 o
   0   4  26       39.48       47.96      8.76 o
   1   4  26       42.16       65.30     21.65 o
   2   4  26        3.99       -4.62      6.55 o
   3   4  26       10.39       14.06     11.01 o
   4   4  26        1.61       -6.69     10.96 o
  -4   5  26        8.01        3.11      9.80 o
  -3   5  26       18.60       32.13     11.80 o
  -2   5  26       19.58       13.40      7.38 o
  -1   5  26       25.89       30.20      8.49 o
   0   5  26        0.02       -2.66     10.40 o
   1   5  26       26.40       29.93      8.43 o
   2   5  26       20.44       10.38     10.43 o
   3   5  26       18.17       -3.42     10.38 o
   4   5  26        7.62       -4.79     10.11 o
  -4   6  26       16.55       19.38     11.22 o
  -3   6  26        5.23        9.53     10.53 o
  -2   6  26        2.37        7.16      7.06 o
  -1   6  26       52.61       56.50      9.55 o
   0   6  26        1.47        1.65      9.48 o
   1   6  26       53.35       80.95     10.53 o
   2   6  26        2.61       -1.74     10.01 o
   3   6  26        5.43        6.58     10.59 o
   4   6  26       16.51       11.43     11.17 o
  -4   7  26        4.49       16.28     10.48 o
  -3   7  26        0.54       12.11     10.53 o
  -2   7  26        3.53       14.49     11.27 o
  -1   7  26       11.56       -0.52     17.07 o
   0   7  26       19.67       24.76     11.14 o
   1   7  26       11.64       -6.72      6.72 o
   2   7  26        3.58        0.26     10.11 o
   3   7  26        0.39       -5.43      9.96 o
   4   7  26        4.16       14.59     11.69 o
  -3   8  26        0.66        8.59     10.59 o
  -2   8  26        3.81        1.95     10.27 o
  -1   8  26       10.45        4.00      7.83 o
   0   8  26        0.13       -5.60      6.83 o
   1   8  26        9.99        7.99      7.45 o
   2   8  26        3.95       11.17     10.75 o
   3   8  26        0.54       -6.00      9.85 o
  -3   9  26        6.72       23.12     12.01 o
  -2   9  26       14.49       25.02     12.38 o
  -1   9  26        3.06        8.32      7.99 o
   0   9  26       11.45       19.51      8.27 o
   1   9  26        3.00        6.96      7.51 o
   2   9  26       13.98       13.33     11.54 o
   3   9  26        6.81        0.53     10.69 o
  -3  10  26        6.70       -9.69      9.69 o
  -2  10  26        9.84       13.17     11.75 o
  -1  10  26        8.95       21.28      8.52 o
   0  10  26       11.40        5.82      8.21 o
   1  10  26        8.56        2.74      7.69 o
   2  10  26       10.25       42.14     13.80 o
   3  10  26        6.79       14.70     12.64 o
  -2  11  26        1.20       -0.58     11.06 o
  -1  11  26        3.75        7.36      8.21 o
   0  11  26       39.24       59.14     10.54 o
   1  11  26        3.87       10.44      8.14 o
   2  11  26        1.21        0.05     10.90 o
  -2  12  26       10.37        7.48     11.48 o
  -1  12  26        9.35        4.25      8.19 o
   0  12  26        0.32       -1.29     11.64 o
   1  12  26        9.62       14.86      8.88 o
   2  12  26       10.20       -3.79     11.90 o
  -1  13  26        8.62       15.51      8.79 o
   0  13  26       10.28       18.87      9.53 o
   1  13  26        8.78       11.01      8.39 o
   1   0  27       14.59        2.99     10.40 o
   2   0  27        5.69        9.53     10.48 o
   3   0  27        6.05       -4.21      9.17 o
   4   0  27        3.05       10.64     10.96 o
  -4   1  27        5.24       13.91     11.06 o
  -3   1  27       16.03       21.02     11.43 o
  -2   1  27       18.29       17.86     11.11 o
  -1   1  27       18.00       25.56     10.43 o
   0   1  27        0.01       -6.75      6.75 o
   1   1  27       18.73       25.92      8.45 o
   2   1  27       18.30       12.69     11.11 o
   3   1  27       16.05       16.49     11.90 o
   4   1  27        5.08       15.38     11.75 o
  -4   2  27        9.79       19.17     12.22 o
  -3   2  27        8.56       15.59     11.06 o
  -2   2  27        5.10        0.05      9.74 o
  -1   2  27        9.33        9.45      7.73 o
   0   2  27       28.51       42.24      8.86 o
   1   2  27        8.78        9.76      8.38 o
   2   2  27        4.91        7.06     10.38 o
   3   2  27        8.53       -5.69     10.22 o
   4   2  27       10.16       18.38     11.54 o
  -3   3  27       24.07       23.44     11.75 o
  -2   3  27       26.77       34.29     11.75 o
  -1   3  27       28.88       23.65      8.43 o
   0   3  27       13.20       11.97      7.68 o
   1   3  27       28.94       43.84     12.69 o
   2   3  27       26.21       27.39     11.85 o
   3   3  27       23.91       32.66     13.12 o
  -3   4  27       24.45       15.33     12.17 o
  -2   4  27        3.55       -8.80      8.80 o
  -1   4  27       62.63       90.73     10.97 o
   0   4  27        0.00       -0.07      7.64 o
   1   4  27       63.46       73.82     10.34 o
   2   4  27        3.45       11.64     11.06 o
   3   4  27       24.36       12.43     11.43 o
  -3   5  27        0.86       18.17     11.48 o
  -2   5  27       10.92       26.07     12.06 o
  -1   5  27        5.11       23.21      8.46 o
   0   5  27        0.00        3.20      7.22 o
   1   5  27        5.21       16.59      8.13 o
   2   5  27       10.41       -8.69      9.48 o
   3   5  27        0.83       -3.21     10.06 o
  -3   6  27        1.75       -2.74     10.22 o
  -2   6  27        8.96        1.47     10.11 o
  -1   6  27        3.29        5.01      7.80 o
   0   6  27        2.37        0.42      7.17 o
   1   6  27        3.26       15.44      7.89 o
   2   6  27        8.79        9.06     11.06 o
   3   6  27        1.75       -0.37     10.38 o
  -3   7  27        0.97        0.16     10.32 o
  -2   7  27        4.34       -1.32     11.06 o
  -1   7  27       26.33       28.04      8.63 o
   0   7  27       10.44       14.85      8.82 o
   1   7  27       26.61       19.08      8.29 o
   2   7  27        4.36       -1.26     10.27 o
   3   7  27        0.97       -9.74      9.74 o
  -3   8  27        1.21        3.58     10.80 o
  -2   8  27       14.13       12.85     12.01 o
  -1   8  27        3.25        7.34      7.59 o
   0   8  27       25.54       34.15     15.14 o
   1   8  27        3.27        3.14      7.37 o
   2   8  27       14.53       20.44     11.54 o
   3   8  27        1.21       -4.06     10.80 o
  -2   9  27        8.81        4.00     11.43 o
  -1   9  27       21.74       23.24     12.22 o
   0   9  27        3.14        8.29      8.12 o
   1   9  27       21.28       25.79     11.83 o
   2   9  27        8.92        3.11     10.32 o
  -2  10  27        5.50        7.90     11.17 o
  -1  10  27       24.33       48.69     10.12 o
   0  10  27        2.65       -1.12      7.94 o
   1  10  27       24.21       19.89     12.14 o
   2  10  27        5.59       12.27     12.69 o
  -1  11  27        7.09        0.03      7.67 o
   0  11  27       37.19       41.54     10.40 o
   1  11  27        6.94        7.78      8.45 o
   0  12  27       13.97       30.18      9.67 o
   0   0  28        0.17       -5.58      9.64 o
   1   0  28       54.71       62.79      9.94 o
   2   0  28       20.58       25.60     12.17 o
   3   0  28        9.16        2.21     10.80 o
  -3   1  28        8.63       31.24     12.59 o
  -2   1  28        4.99       10.38     10.96 o
  -1   1  28        7.95       24.81      8.53 o
   0   1  28       75.05       84.57     10.73 o
   1   1  28        7.88       11.26      7.69 o
   2   1  28        4.67        1.58     10.27 o
   3   1  28        8.41        2.00     10.48 o
  -3   2  28        6.82        0.58     10.43 o
  -2   2  28       28.98       46.04     13.27 o
  -1   2  28       15.34       15.76      8.26 o
   0   2  28       18.73       24.74     13.46 o
   1   2  28       15.88       23.82      8.49 o
   2   2  28       29.17       28.76     12.75 o
   3   2  28        6.96       26.07     12.43 o
  -3   3  28       23.47       25.34     12.38 o
  -2   3  28        1.71        8.59     10.64 o
  -1   3  28        0.39       -1.29      7.26 o
   0   3  28        8.82       15.50     15.22 o
   1   3  28        0.30        0.85      7.52 o
   2   3  28        1.53        1.42     10.22 o
   3   3  28       23.50       34.13     13.96 o
  -3   4  28        4.59        0.37     10.01 o
  -2   4  28        3.98        8.06     11.01 o
  -1   4  28        8.46       15.68      8.09 o
   0   4  28       13.28       22.37     16.30 o
   1   4  28        8.38        9.38      7.90 o
   2   4  28        4.10       -2.37      9.90 o
   3   4  28        4.56       -0.79     11.54 o
  -3   5  28       38.35       69.32     15.28 o
  -2   5  28       22.70       32.34     12.96 o
  -1   5  28        2.63        1.31      7.59 o
   0   5  28       21.89       24.83     10.69 o
   1   5  28        2.55       -9.56     11.98 o
   2   5  28       23.14       30.81     12.85 o
   3   5  28       38.24       54.57     15.01 o
  -2   6  28       12.61        9.48     11.01 o
  -1   6  28        0.50        3.97      7.76 o
   0   6  28        3.37        4.20      7.78 o
   1   6  28        0.56        2.69      7.48 o
   2   6  28       12.53       24.39     12.59 o
  -2   7  28        0.07        8.27     11.27 o
  -1   7  28        5.74       19.37      8.13 o
   0   7  28        9.15       -5.87     10.61 o
   1   7  28        6.03       -2.81      7.22 o
   2   7  28        0.04       -9.96      9.96 o
  -2   8  28        0.56       -3.69     10.27 o
  -1   8  28        7.65       20.67      8.96 o
   0   8  28        0.29       -6.80      6.80 o
   1   8  28        7.63        7.49      8.10 o
   2   8  28        0.48       -3.32     11.11 o
  -1   9  28        1.29        2.69      7.75 o
   0   9  28       10.93       22.44      9.11 o
   1   9  28        1.38        4.75     13.19 o
   0  10  28       15.38       25.24      9.64 o
   1   0  29       23.32       19.67      8.46 o
   2   0  29       12.87       11.69     11.90 o
  -2   1  29        3.23       12.06     11.17 o
  -1   1  29        5.76       -7.06     13.91 o
   0   1  29       14.23        8.36     15.88 o
   1   1  29        6.41       -0.02      9.06 o
   2   1  29        3.42        5.43     10.80 o
  -2   2  29        0.58        6.16     11.06 o
  -1   2  29        1.77        6.20      7.48 o
   0   2  29       13.74        3.80      7.96 o
   1   2  29        1.66        0.24     13.14 o
   2   2  29        0.77        1.95     11.27 o
  -2   3  29        7.16       -4.64     10.48 o
  -1   3  29        2.39        2.23     11.14 o
   0   3  29        5.96        3.61      7.58 o
   1   3  29        2.22       -3.88      7.45 o
   2   3  29        7.04       -9.32      9.32 o
  -2   4  29        3.73        2.74     10.32 o
  -1   4  29        5.24        8.28      9.17 o
   0   4  29        0.14        3.99      7.75 o
   1   4  29        5.01        0.00      8.66 o
   2   4  29        3.86       15.64     12.85 o
  -2   5  29        1.19       -0.58     11.27 o
  -1   5  29        1.79       -7.03      7.03 o
   0   5  29       13.61       -3.06      7.41 o
   1   5  29        1.96       -2.50      9.11 o
   2   5  29        1.09       10.22     11.54 o
  -1   6  29        1.49       -3.63      7.46 o
   0   6  29        3.17       -1.93      7.58 o
   1   6  29        1.51       15.11     16.46 o
  -1   7  29        2.48        6.70     10.46 o
   0   7  29       22.35       20.65      8.90 o
   1   7  29        2.58        2.48      7.67 o
   0   0  30        5.55       14.12     12.27 o
   1   0  30       10.96       23.57      8.56 o
  -1   1  30        0.45       -3.22      7.19 o
   0   1  30       12.82       12.03      8.06 o
   1   1  30        0.41       -8.54      9.17 o
  -1   2  30        3.24        0.27      9.48 o
   0   2  30        3.92       -5.31      9.77 o
   1   2  30        3.50        7.17      7.75 o
   0   3  30        4.13        7.73      7.87 o
 
